# Supplementary material for: Birds of the Tolima Department of Colombia’s central Andean Region
Source: Biodivers Data J. 2025 Nov 27;13:e68286. doi: 10.3897/BDJ.12.e68286 (PMC12679288; doi:10.3897/BDJ.12.e68286)
Supplement: Supplementary material 1 — Bird species recorded within Tolima Department, Colombia. [file bdj-13-e68286-s001.xlsx]

## Sheet: Listgen
	Taxon	Locality	Elevation (m)	Habitat	Source	Observation
	Tinamidae
1	*Nothocercus julius	Cha Cj Ib Pl Rc	1700-3200	pf bs us	2 I Z6 Z11 Z20 Z49	(v; au XC127813, ML131110861; co ANSP 154806)
2	*Nothocercus bonapartei	Ib Li Me	430-1300	wf sf	D J Z20	(au; co USNM 372295)
3	*Tinamus major	Ib Fa	900-1200	oa bs	A	(au)
4	* Crypturellus soui	A-G Al Cu Do Ib Fa Fr Le Ma Pl Pr Sl Vi	385-1700	fe rf sf sgm us	A B E Ñ Z10 Z20 Z23 Z47 Z52	(v; au XC424036; co ICN MHN 33401; ph ML123194721)
5	*Crypturellus erythropus	Ma Ho Ar	500	wf	A G K	(v; ph ML616044311; au ML616044279) Considered a especie of C. saltuariu. In 2023, a dead specimen was found by F. Vasco and C. Cardona in Mendez. Subsequent explorations have recorded several individuals in Mariquita and Armero.
	Anhimidae
6	* Chauna chavaria	A-G Ho Me	<500	alp rfa	A	(v; ph https://www.inaturalist.org/photos/64474746)
	Anatidae
7	* Dendrocygna viduata	Co Ib Pu	320-950	alp rfa	A Z47	(v; ph) EL
8	* Dendrocygna autumnalis	A-G Co Co Ib Li Ma Pu Ve	300-950	alp rfa	A B Z47	(v; au XC156277; ph ML118594121)
9	*Oressochen jubatus	Ib	1000	alp	A	(v; ph ML118593401) F
10	*Cairina moschata	Ib Pie Sl	500-800	alp	A	(ph ML57130461) Rint
11	*Merganetta armata	Cj Ib Pl Mu	2400-2600	Acr	A B C I	(v; co AMHN 111392; ph ML79620011)
12	* Spatula discors	A-G Co Ib Li Pie Pu	320-1000	alp	A Z47	(v; ph ML24395711) Mb
13	* Spatula clypeata	Ib	1000	alp		(v, ph) Mb Com. pers. D. Caranton Bigday 2017
14	*Anas platyrhynchos	Ib	900-1100	alp	A Z50	(v; ph ML123176141) INT
15	*Anas andium	An Cj Ib Pl Rc Si	3200-4000	alp	A B C F I Z6 Z11 Z20 Z52	(v; co SIB 6790; ph ML123178761)
16	*Aythia affinis	Ib Pr	600-1000	alp	A	(v; ph ML68427311) M
17	*Nomonyx dominicus	Ib Co Mu Pl Pu	780-3500	alp	A B F I Z23	(v; co MHN-ICN 562; ph)
18	*Oxyura jamaicensis	An Cj Ib He	2800-3800	alp	A Z26 Z42 Z52	(v; ph ML106506211)
	Cracidae
19	*Chamaepetes goudotii	An Cj Ib Fa Li Pl Si Vi San	1700-2800	pf sf us	A B C F I Q Z6 Z7 Z10 Z20 Z52	(v; au; co CZUTOR 0177; ph ML115212621)
20	*Penelope montagnii	Cj Fr Ib Mu Pl Rc Si	1900-3000	pf sf sppt us	A B C F I Z49	(v; co SIB 126311; ph ML45290981)
21	*Aburria aburri	An Am Ib Mu Pl Rc	600-1600-3000	pf fe sf	A B G I Z52	(v; au) NT
22	*Ortalis columbiana	A-G An Cu Do Fa Gy Ho Ib Pl Pr Pu Rb Sl Ve San	350-2000	sf dfv	A B C E Z6 Z7 Z10 Z16 Z20 Z47 Z48 Z51 Z52	(v; au XC424477; co MLS 574; ph ML123182221)
23	Crax alberti	Ho	500	wf	C G Z16 Z20	(co MLS 525) CR. 2 ind. in captivity in the Fresno. Probably extinct in the region
	Odonthophoridae
24	*Colinus cristatus	A-G Al Cm Cb Cj Co Cs Cu Es Gu Fa Fl He Ho Ib Me Mu Pie Pl Pr Pu Rb Sl Ve Vi Vh San	280-1900	dfm p dfv	A B C E J Z6 Z7 Z10 Z12 Z16 Z23 Z47 Z51 Z52	(v; au; ph ML72669811; co MHN-ICN 4397, MLS 595)
25	*Odontophorus hyperythrus	Cs Fa Ib	1700-2800	pf us	A B C Z Z7 Z10 Z20 Z52	(v; au XC96070, ML98610951) E NT
	Phoenicopteridae
26	*Phoenicopterus ruber	Am Ib	400-1000	alp	A Z50	(v; ph) INT
	Podicipedidae
27	*Tachybaptus dominicus	Ib Ve	630-900	alp	A B	(v; ph ML123896681)
28	*Podilymbus podiceps	A-G Ib Li Pr	393-950	alp	A B Z47	(v; co CZUTOR 0286; ph ML123183561)
29	Podiceps occipitalis	Rc San	3200-3400	alp	A	(v; ph) Reg. W. Yate. A photographic record of nesting on the border with the department of Quindio, in the lagoon of Muñeco (ML 106896191).
	Columbidae
30	*Columba livia	A-G Ho Ib Fa Fr Mu Pl Pr Sl Rc SAN	280-3000	p oa ua	A B E I Z47 Z48	(v ph ML123183941) INT
31	*Patagioenas speciosa	Ho Sl	350	wf rfa	A C Z20	(v; co AMHN 94801)
32	*Patagioenas fasciata	An At Cb Cj He Fa Ib Mu Vi Vh Pl Si Rc SAN	1300-3500	pf fe sf p oa	A B F L Z6 Z7 Z10 Z20 Z48 Z49	(v; au; ph ML123189671)
33	*Patagioenas cayennensis	A-G At Fa Ib Gu Pl Sl SAN	430-950	rf sgm dfv	A B C L Z10 Z20	(v; au co MHN-ICN 4382; ph ML123915061)
34	*Patagioenas plumbea	Cha Gu Li Me Vi	500-1750	fe sf ma	A E Z20	(co CZUT-0372)
35	*Patagioenas subvinacea	Cb Cu Fa Fr He Ib Li Mu Pl Sl SAN	750-1703	fe sf sgm dfv	A B E Ñ Z10	(v; au; ph ML83880261)
36	* Streptopelia decaocto	Ib Ma	500 – 1500	cga p ua oa ocga	A	(v; ph ML 218086841)
37	*Geotrygon montana	Ib Fa Or Sl SAN	1400	sf	A Z20	(ca; co MHN-ICN 9462; ph ML123885661)
38	*Leptotila verreauxi	A-G Am Cm Cu Es He Ho Ib Ic Fa Fr Na Ma Me Or Pr Pu Sl Ve Vi SAN	280-1300	sf rf g dfm sgm p dfv oa	A B C E Ñ Z16 Z23 Z47 Z48	(v; au XC424488; ca; co MLS 959, CZUTOR 90; ph ML99189531) WD
39	*Leptotila conoveri	At Ib Li Pl Rc SAN	1300-2500	b fe sf p us oa ocga	A B Q R Z6 Z7 Z11 Z23 Z48	(v; ca; co CZUTOR 524; au XC425868; ph ML79620131) E EN
40	*Leptotila plumbeiceps	Ib	1800	fe gf	A	(au ML157053441)
41	*Zentrygon frenata	Ib Fa Pl SAN	1700-2200	sf sgm us	B Q Z6 Z7 Z20	(v; ca; co ANSP 154883)
42	*Zentrygon linearis	Ib Fa Pa SAN	1500-1600	sf ocga	A Z10	(v; ph ML75395481)
43	*Zenaida auriculata	A-G Cha Co Cu Do Es Fa Ho Ib Mu Pr Rb Sa Sl Ve Vh Vi SAN	300-2800	fe sf g dfm sgm p dfv oa ua	A B C E J Z6 Z20 Z25 Z47 Z51	(v; ca; co CZUTOR 0245; ph ML123193911; au XC420996) WD
44	*Claravis pretiosa	A-G Do Ib Fa Fr Li Pl Pr Pu Ve Sl	350-950	dfm sgm p	A B E J Z20 Z46	(v; au XC386627; co CZUTOR 086; ph ML10922702)
45	*Columbina passerina	A-G Al Cm Cha Es Fa Ho Ib Ic Ma Pr Pu Sl Vi	380-800	dfm sgm p dfv oa rfa	A B C E J Z5 Z6 Z11 Z16 Z23 Z46	(v; co MLS 94, CZUTOR 89; ph ML123218521)
46	*Columbina minuta	Ib Ma Pr	400-1000	fe sf ma	A E Z20 Z47	(au; ML111645151; co MNH 70814; ph ML111645041 v)
47	*Columbina talpacoti	A-G Al An Am Cb Cha Cm Co Cu Do Fa Fr Gu Ho Ib Le Li Ma Pl Pr Pu Rb Sl Ve Vh Vi SAN	280-2100	fe sf g dfm rf sgm p oa rfa cga ocga ua	A B C E I J Z6 Z11 Z16 Z47 Z48 Z51	(v; au XC420993 ca; co; MLS 931.CZUTOR 92; ph ML72670051) WD
	Cuculidae
48	*Crotophaga major	A-G Am Cha Co Cu Es Fa Gu Ho Ib Ma Me Pr Pu Sa Sl Ve	300-1000	rf p dfv oa ua	A B C E Z11 Z16 Z20 Z47	(v; au XC386464; co MLS 1291, MHN-ICN 12894; ph ML123196651)
49	*Crotophaga ani	A-G An Cb Cha Co Cu He Ho Ib Ic Fa Le Li Ma Me Pl Pr Pu Rb Sa Si Sl Ve Vh Vi SAN	300-2500	fe gf rf sf dfm sgm p dfv oa ocga cga ua	A B C D E Z6 Z7 Z11 Z23 Z47 Z48 Z51	(v; au XC386463; co CZUTOR 822; ph ML123200521) WD
50	*Crotophaga sulcirostris	A-G Ch Cu Es Fa Ib Ma Me Pr Rb Sa Sl Ve Vi	280-950	p dfv oa	A B E I O Z10 Z16 Z20 Z47 Z51	(v; au; co MLS 1302, CZUTOR 70; ph ML123200911)
51	*Tapera naevia	Al Cb Co Cu Do Gu Ib Fa Le Li Pr Pu Rb Sl Ve Vi SAN	280-1750	dfm sgm p dfv oa	A B Z16 Z20 Z25 Z47 Z48 Z51	(v; au XC157753; co MLS 1306; ph ML123201491)
52	*Dromococcyx phasianellus	Gu Ib Pie Sl	400-900	rf	A Z13	(v; au XC20387; co mls 1280)
53	*Coccycua minuta	Es Ib Ic Li Me Pie Pl Pr Sl	380-2500	pf sf	A B D I Z16 Z20 Z52	(v; au; co MLS 1281, CZUTOR 0894; ph ML26340791)
54	*Coccycua pumila	Am Es Gu Ib Pu Sl	350-1200	sf dfm oa	A B Z16 Z20	(v; co MLS 3255; ph ML123202821)
55	*Piaya cayana	A-G Cm Cu Do Es Fa Gu Gy Ho Ib Le Ma Li Pl Rb Si Sl Ve Vi SAN	300-2600	pf fe rf sf dfv oa ocga	A B C D I Q Z6 Z16 Z20 Z47 Z51	(v; au; co MLS 1258; ph ML123204751)
56	*Coccyzus melacoryphus	A-G Es Fa Gu Ib Li Pu Sl Vi SAN	400-950	dfv	A B Ñ Z10 Z16 Z20	(V; co MLS 3263, CZUT OR1067; ph ML101854131)
57	*Coccyzus americanus	A-G Es Fa Ib	500-1300	sf rf ua	A B N Z20 Z47	(v; co CZUTOR 0363; ph ML83847861) M
58	*Coccyzus erythropthalmus	A-G Es Ib Li	1800		Z6 Z20	(v; co ANSP 154810; ph ML99174331)
	Steatornithidae
59	*Steatornis caripensis	Cha Co Cu Ib Ic Mu	340-2600	cb ua oa sscm	A B Z11 Z20	(v; ca; co CZUTOR 211; au ML82127)
	Nyctibiidae
60	*Nyctibius griseus	A-G Al Fa Fr Ho Ib Le Li Ma Ve Vi SAN	300-1500	rf sf dfv oa ua	A B Ñ Z52	(v; au; co CZUTOR 0212; ph ML105628231)
	Caprimulgidae
61	*Chordeiles nacunda	Co Ib Gu Ho Na Ma Sl Ve	750-950	p dfv	A B O Z20 Z35 Z47	(v; co MVZ 93791; ph)
62	*Chordeiles acutipennis	A-G Co Ho Ib Fa Fr Ma Sa	630-1100	sf dfv ua	A B Ñ Z16 Z23	(v; co MLS 8272)
63	*Chordeiles minor	Es Gu Fr Ib Pie Ve	310-3400	as sppt oa ua	A B Z16 Z20 Z52	(v; co MLS 8326; ph ML123213631)
64	*Lurocalis rufiventris	Ib Rb	1900-3500	P fe spv	B	(v; au XC518033)
65	*Systellura longirostris	An Cj Fa He Ib Rc Li Mu SAN	1900-3000	ppt fe oa	A B F Z6 Z10 Z11 Z23 Z52	(v; au; co MHN-ICN 27016, CZUTOR 0657)
66	*Nyctidromus albicollis	A-G Cha Ib Fa Fr Ho Li Ma Me Pr Sl Ve Vi SAN	300-1600	rf sf g dfm sgm p us dfv ua	A B C E Ñ Z16 Z20 Z25 Z47	(v; ca; au-XC96383; co MLS 8327, CZUTOR 209; ph ML36497411)
67	*Uropsalis segmentata	Ib Cj	2500-4000	pf ppt	B F	(v)
68	*Uropsalis lyra	Ib Ho	1400	sf	A B C Z6	(v; co ANSP 154700; ph ML51940921)
69	*Hydropsalis cayennensis	A-G Ib Me	350-1000	fe dfv	A Z20 Z47	(ca; co NHMA 73169; ph)
70	*Antrostomus carolinensis	Cha Ib	400-2600	sf dfv oa	Z20 Z23	(co MHN-ICN 4440; ph ML83559451) ICN
	Apodidae
71	*Cypseloides cherriei	Ib Li	1200	as ua	A T Z47	(v; co CZUTOR 0436; ph) DD EL
72	*Streptoprocne rutila	An Cb Ca Fa Fr He Ib Li Mu Rb Vi SAN	1300-2500	sf as	A B E F I Z6 Z16 Z20 Z51	(v; co MLS 10164, CZUTOR 0128)
73	*Streptoprocne zonaris	A-G Am An Cb Ch Cj Cm Cu Do Es He Ib Fa Fr Ho Le Li Me Mu Pl Pr Rb Si Sl Vh Vi SAN	280-3500	pf sf as p oa ua sscm	A B C E J Z6 Z14 Z20 Z25 Z28 Z47 Z49 Z51	(v; co SIB 126381, CZUT OR1183; ph ML98402401) WD
74	*Chaetura spinicaudus	Ib Fa Fr SAN	500- 1400	oa	A	(v)
75	*Chaetura cinereiventris	A-G Fa Ib Li	300-1800	as dfv oa	A	(v)
76	*Chaetura pelagica	Ib Li	1800-3500	dfv oa	B K	(v)
77	*Chaetura brachyura	A-G Ib Li	300-1800	as dfv oa	A T	(v; ph ML115462101)
78	*Aeronautes montivagus	Fa Ib SAN	1300-2500	b as ocga	A B Z10 K	(v; ph ML43402911)
79	*Panyptila cayennensis	Ib Li	1400-1700	oa	A	(v)
	Trochilidae
80	*Florisuga mellivora	Al Cm Co Cu Fa Ib Fr Ma Me Pr Sl Vi SAN	380-2000	fe rf sf rf sgm dfv cga ocga	A B D E Ñ Z14 Z16 Z23 Z28 Z46 Z47	(v; co MLS 249, CZUTOR 096; ph ML123215381)
81	*Eutoxeres aquila	An Ib Fa Fr Ic Li Pl Si Vi SAN	1400-2500	fe sf	A B Ñ Z10 Z48	(v; ca; co CZUTOR 0047; ph ML57129811)
82	*Glaucis hirsutus	A-G Co Cu Ib Ic Fa Fr Me Rc Vi SAN	300-1300	sf sgm dfv cga	A B Ñ Z10 Z20 Z47	(v; co; CZUTOR 0277; ph ML123219681)
83	*Threnetes ruckeri	Fa Li	800-1200	bh	A	(ph ML2600159)
84	*Phaethornis striigularis	Ib Fa Ho Sl	340-700	dfm	A C Z10 Z16 Z20	(v; co MLS 1651; ph ML26340841)
85	*Phaethornis anthophilus	Cha Cm Co Cu Do Es Fa Gu Ho Ib Ic Ma Me Pr Pu Rb Sl SAN	400-1000	sf dfv	A B C D E J Z4 Z16 Z23 Z48 Z51	(v; ca; co MLS 1634, CZUTOR 74; ph ML70659211)
86	*Phaethornis guy	Cb Cu Ho Ib Ic Fa Pl Pr Rb Ve Vi	800-2500	fe sf us ocga	A B C E Z23 Z47 Z51	(v; ca; co MLS 32327, CZUTOR 23; ph ML99294501)
87	*Phaethornis syrmatophorus	An Cb Ib Li Pl Sl Vi SAN	780-2500	dfv dfm sgm cga	A B E Z47	(v; ca; co CZUTOR 532; ph ML22279521)
88	*Phaethornis longirostris	Fa Ma	500-1100	bh	A	(v; com. pers. K. Certuche)
89	*Doryfera ludoviciae	Cu Fa Ib Li Vi	900-2500	pf fe rf sf oa	A B E Z11 Z48	(v; co CZUTOR 0283; ph)
90	*Schistes albogularis	An Cb Fa He Ib Pl Vh SAN	1800-2600	sf ocga	B Z48	(v; ca; co CZUTOR 0786; ph)
91	*Colibri delphinae	Fa Ib Ic Vi SAN	1800	pf gf sf	A B C Z23	(v; au-XC424028; ca; co MHN-ICN 32372; ph)
92	*Colibri cyanotus	An Fa Cj Ib Li Si SAN	1800-2500	pf sf	A B C Z6 Z10 Z48 Z52	(v; au; ca; co CZUTOR 0633; ph ML123222211)
93	*Colibri coruscans	An Cb Cj Fa Fr He Ib Ic Mu	1800-2800	pf sf	A B C Ñ Z6 Z20 Z48	(v; au XC336002 ca; co CZUTOR 020; ph ML58016731)
94	Heliothryx barroti	Ho	400	wf	A	(v) Registered by W. Figueroa. Some records with photo at the border with caldas (ML 198143691)
95	*Chrysolampis mosquitus	Es Ib Na Ma Me Pr Sl	380-1000	dfm oa ocga	B E Z14 Z16 Z20 Z28 Z35	(v; ca; co MLS 7896, CZUTOR 0325; ph)
96	*Anthracothorax nigricollis	A-G Cm Do Es Fa Gy Gu Ho Ib Me Mu Pr Sl Vi	300-1700	fe rf sf rf sgm dfv oa cga ocga ua	A B C E Z10 Z14 Z16 Z20 Z28 Z47	(v; ca; co MLS 174, CZUTOR 0781; ph ML123222801)
97	*Heliangelus exortis	An Cj Fa Fr Ib Mu Pl Si	1700-3000	fe rf sf sgm oa	A B C Ñ Z6 Z7 Z10 Z11 Z23 Z48 Z49	(v; ca; co CZUTOR 1272; ph ML99048711)
98	*Discosura conversii	Fa	800-1300	fe	A P	(v; ph ML99183441)
99	*Lophornis delattrei	Ho Ib Ic Pr	600-1900	gf sf	B G Z16 Z20	(v; co MLS 1969, ph ML197470921)
100	Lophornis stictolophus	Ic Pr	1300	fe dfv	A G Z31 Z36	(v, co)
101	*Adelomyia melanogenys	An Cb Cj Ib Ic Li Pl Si Vi SAN	1750-2600	pf fe sf	A B C Z6 Z11 Z20 Z48 Z52	(v; ca; co CZUTOR 1422; ph ML120532001)
102	*Aglaiocercus kingii	Cj Fa He Ib Li Mu Pl Vh Vi SAN	1800-2600	sf ocga	A B Z6 Z10 Z11 Z16	(v; co MLS 245, CZUT OR0981; ph ML115213621)
103	*Opisthoprora euryptera	Cj Ib	3000	sf	B F Z11 Z49	(ca; co SIB 6540)
104	*Lesbia nuna	Ib Mu Pl	2000-2800	fe sf	A Z52	(v; co MHN-ICN 26170; ph ML115213241)
105	*Ramphomicron microrhynchum	An Cj Ib Mu Si	2400-3000	pf ppt	A B C F Z49	(v; co SIB 126768, CZUTOR 745; ph)
106	*Chalcostigma herrani	Cj Ib Mu Rc	3000-4000	sgm ppt	A B F Z31 Z49	(v; co CZUT OR1274; ph ML123901711)
107	*Oxypogon stubelii	Ib Mu Si	3500-4000	ppt	A B C Z6	(v; co CZUTOR 0670, ph ML118814161) CE
108	*Metallura tyrianthina	An Cj He Ib Mu Pr Si Vi	1400-3500	pf sf sppt ppt	A B C E F Z23 Z31 Z49	(v; ca; co ISB 166025, CZUTOR 101; ph ML123902171)
109	*Metallura williami	Cj Ib M Pl Pr Rc Si Vi	1500-4000	pf fe sf ppt	A B C E F Z6 Z11 Z49	(v; ca; co CM 70714, CZUTOR 238; ph ML32218831)
110	*Haplophaedia aureliae	Fa Ib Pl Si SAN	1700-2500	fe sf	A B Z10 Z20 Z31	(v; ca; co CZUTOR 0365)
111	*Eriocnemis derbyi	An Cj He Ib Mu Rc Si	2800-4000	pf sgm ppt oa	A B C F Z20 Z49	(v; co; CZUTOR 1242; ph ML22278111) CE NT
112	*Eriocnemis mosquera	An Cj He Ib Mu Pl Rc Si	3000-3600	ppt sgm oa	A B C F Z23 Z49	(v; ca; co SIB 126815, CZUTOR 141; ph ML68138951) CE
113	Eriocnemis aline	Pl (Nacimiento río Saldaña)	2500		Z20	(co MLS 2324)
114	*Eriocnemis vestita	Cj Mu Pl	2800-3000	ppt sgm	A	(v; co MHN-ICN 26157) A reg. H. Arias.
115	*Aglaeactis cupripennis	Cj Ib He Mu Si	3000-4000	pf ppt sppt	A B Z52	(v; ph ML58243691)
116	*Coeligena coeligena	An Cb Cj He Ib Li Mu Pl Si Vi	1800-3200	pf fe sf ocga	A B C J Z6 Z7 Z10 Z20 Z49	(v; ca; co CZUTOR 0218; ph ML108866751)
117	*Coeligena torquata	An Cj Fr Ib Mu Pl Si Vi	1850-3000	pf fe sf sgm oa	A B C E J Ñ Z6 Z10 Z11 Z20 Z48	(v; ca; co MHN-ICN 26871, CZUTOR 124; ph ML23431181)
118	*Coeligena lutetiae	An Cj Ib He Mu Rc	2800-3500	pf sf	A B C F Z11 Z49	(v; ca; co CZUTOR 0366; ph ML105812131)
119	Coeligena helianthea	Ic	2600-2800	Pf	Z20	(co CUMV 5009)
120	*Lafresnaya lafresnayi	An Cj Fa Ib Si Mu	1900-3500	fe sf sgm	A B C F Z6 Z10 Z11 Z16 Z23 Z48 Z49	(v; ca; co SIB 126814, CZUTOR 298; ph ML114453591)
121	*Ensifera ensifera	An Ib Pl Si Rc	1900-3600	pf fe sf ocga	A B C Z6 Z11 Z49	(v; ca; co CZUTOR 0165; ph ML115212971)
122	*Pterophanes cyanopterus	Cj Ho Ib Ic Mu Si	1900-3500	Fe	A B C F Z6	(v; ca; co SIB -A4738; ph ML32219061)
123	*Boissonneaua flavescens	Cj Ib SAN Li	2500-3000	pf fe rf sf	A B C Z6 Z11 Z20 Z48	(v; ca; co MHN-ICN 26873, CZUTOR 488; ph ML123227351)
124	*Ocreatus underwoodii	An Fa Fr Ib Li Pl Vh SAN	1700-2600	pf fe rf sf	A B C Ñ Z6 Z10 Z20 Z48	(v; ca; co CZUTOR 0642; ph ML79620671)
125	*Heliodoxa rubinoides	Cu Fr Ib Mu	2450-2600	pf fe ppt rf sf sgm cga	B Ñ Z6 Z11 Z20 Z31	(v; ca; co CZUTOR 0317; ph ML123229231)
126	*Heliodoxa leadbeateri	An Cha Fa Pl Rb	1000-2800	sf	A Z9 Z10 Z20	(v; co CZUTOR 1041, 1105)
127	*Heliomaster longirostris	Cha Cu Ho Ib Ic	400	Wf	A C Z16 Z20	(v; co MLS 2462, CZUT OR1410; ph ML73918541)
128	*Chaetocercus mulsant	Cb Fa He Ib Li Mu Vh SAN	1200-2800	fe sf ocga	A B Z6 Z10 Z48	(v; co CZUTOR 0318; ph ML93615631)
129	*Chaetocercus heliodor	Ib	1000-1200	sf	A Z20	(co AMHN 76505; ph ML70658091) Rec. for Ibagué as Acestrura harterti (ornis II P202 1901)
130	*Philodice mitchellii	Ib Pu	1400-1700	sf	A Z19	(v, ph ML123230551)
131	*Chlorostilbon melanorhynchus	Co Cu Do Ho Ib Ic Fa Ma Pl Pr Rb Sl Ve Vi SAN	380-1300	sf sgm dfv	A B E Z23 Z45 Z46	(v; ca; co CZUTOR 0273; ph ML26002221)
132	*Chlorostilbon gibsoni	A-G Cha Es Gy Ho Ib Me Pr Rb Sl SAN	350-2000	sf gf cga	A B D E Z6 Z16 Z28 Z48 Z51	(v; au XC424725; ca; co MLS 1993, CZUTOR 0179; ph ML102230501) CE
133	Chlorostilbon poortmani	Ib Pr			Z16	(co CZUT-OR0383, 0273)
134	Klais guimeti	Ho			Z20	(co AMHN 94841)
135	*Anthocephala berlepschi	Fa Ib Li Pl Rc Vh	1800-2500	fe rf sf ocga	A B Z6 Z10 Z48	(v; ca; co CZUT OR1442; ph ML75640231) E VU El
136	*Campylopterus falcatus	Cu Ib Pl Rb	500-1250	wf	A B D Z20 Z31 Z51	(v; co; AMHN 94823, MHN ICN 26261; ph ML116424351)
137	*Chalybura buffonii	A-G Cu Do Fa Fr Ho Ib Ic Le Li Pl Rb Sl Ve Vi SAN	300-1400	fe rf sf g dfv oa cga ocga ua	A B D Ñ Z46 Z47 Z51	(v; ca; co MLS 8296, CZUTOR 45; ph ML70659201) WD
138	*Chalybura urochrysia	A-G Am Ho Ve	265-350	dfv wf	A Z44	(v; co CZUTOR)
139	*Thalurania colombica	A-G Cj Fa He Ho Ib Ic Le Li Ma Me Or Pl Pr Rb Sl Vi SAN	350-1900	pf fe gf cga	A B C E Z20 Z25 Z47 Z48 Z51	(v; ca; co MLS 219, CZUTOR 310; ph ML104936211) WD
140	* Saucerottia saucerottei	Es Ib Li SAN	1800-2500	dfv	A B D Z20 Z35	(co MLS 8967; ph ML102953231)
141	* Saucerottia cyanifrons	Cu Es Fa Gu Gy Ib Ic Li Me Vi SAN	1300-2100	fe sf sgm cga ocga	A B D E Z14 Z16 Z23 Z28 Z47	(v; ca; co MLS 2128, CZUTOR 0024; ph ML70658991) CE
142	*Amazilia tzacatl	A-G Al Co Cu Do Fa Fr Ho Ib Ic Le Li Ma Me Pr Pu Rb Sl Ve Vi SAN	280-2000	fe rf sf g dfm sgm dfv oa cga ocga ua	A B C E Ñ Z16 Z23 Z46 Z47 Z48 Z51	(v; au XC424725; co MLS 7897; CZUTOR 0076; ph ML72670111) WD
143	*Uranomitra franciae	Cu Fa Ho Ib Pl Vi SAN Cha Fr He	1400-1800	fe sf cga	A B C E I Z6 Z20 Z48	(v; ca; co CZUTOR 0019; ph ML123232881)
144	* Chrysuronia goudoti	A-G Cm Cha Es Gu Gy Ho Ib Me Na Ma Me Pr Sa Sl Ve SAN	380-900	dfm p dfv	A B E Z16 Z23 Z25 Z28	(v; ca; co MLS 2495, CZUTOR 328; ph ML123886341)
145	*Polyerata amabilis	A-G Ho Ib Ma Me Pr Sl Ve	390-1800	sf dfv	A B E Z7	(v; ca; co CZUT 0431; ph)
146	* Chlorestes julie	A-G Cm Es Fa Ho Ib Li Ma Me Ve	1300-1600	pf fe gf cga	A B C D Z14 Z16 Z23 Z28	(v; ca; co MLS 237)
	Aramidae
147	*Aramus guarauna	Am Ib Es	Hasta 1000	alp rf	A G Z20 Z47	(v; au; co MLS 3351; ph ML108051151)
	Rallidae
148	*Porphyrio martinica	A-G Cm Co Fa Ib Ma Pr Ve	390-1300	alp acr	A B E Z10 Z20 Z47	(v; co MHN-ICN 4386, CZUTOR 430; ph ML118594861)
149	*Anurolimnas viridis	Al Ib Fa	750-1200	rf oa rfa	A B N Z47	(v; au ML82120; ca; co CZUTOR 0198; ph)
150	*Laterallus albigularis	Gu Ib Pie Sl	530-950	alp rf	A B	(v; co CZUTOR 0831; ph ML23232771)
151	Coturnicops notatus	Es	450	p oa rfa	Z16 Z20	(co MLS 8819)
152	Mustelirallus erythrops	Ma	495	alp	Z57	(ca, ph)
153	*Pardirallus maculatus	Ib Es Gu Pu	450-1200	alp rfa	A Z1 Z12 Z16 Z23 Z52	(v; au; co MLS 4756; ph ML123235741) ICN
154	*Aramides cajaneus	A-G Al Co Cu Fa Gu Ho Ib Ma Pr Pu RB Sl Ve Vi SAN	300-1700	rf sf rfa	A B C J Z20 Z23 Z47 Z51	(v; au; co MHN-ICN 21836; ph ML118594601)
155	*Porzana carolina	Ib Es	400-1200	alp	A Z16 Z20	(co MLS 8509; ph)
156	*Gallinula galeata	A-G Al Es Ib Ma Ho Pie Pr	390-950	alp acr	A B E Z47	(v; ph ML123236601)
157	*Fulica americana	An Ho	3600	alp acr	A Z52	(v)
	Charadriidae
158	*Pluvialis dominica	Ib	1000	alp	A	(v)
159	*Vanellus chilensis	A-G Al An Am Ch Co Gu Es Ho Ib Fa Li Ma Mu Pr Pu Rb Sl Ve Vi SAN	300-2800	apf alp acr p dfv oa ua	A B E Z25 Z47 Z48 Z51	(v, au XC384415, ML97062611; co AMHN 35233; ph ML123242991) WD
160	*Vanellus resplendens	An Cj He Ib	2600-3800	alp ppt	A B F Z42 Z52	(v; ph ML122237191)
161	*Anarhynchus collaris	Ib Or Pie Ve	630-950	alp	A B D Z16 Z47	(V; au ML111647501; ca; co MLS 8322; ph ML111647251)
	Recurvirostridae
162	*Himantopus mexicanus	Ib Pu	630-1000	alp	A D Z21 Z47	(v; ph ML24395601)
	Burhinidae
163	*Hesperoburhinus bistriatus	Al Ib Na Sl	350-630	apf	A B Z47	(v; ph ML123242151)
	Scolopacidae
164	Bartramia longicauda	Es	550	alp	Z20	(co AMHN 111327)
165	*Calidris bairdii	Ib Rc	1000-3100	alp	A	(v) A reg. photographic of PROAVES https://www.flickr.com/photos/proaves/3577733780
166	*Calidris minutilla	Al Ib Pie	630-780	alp	A B Z46	(v; ph ML124781241) M
167	*Calidris melanotos	Ib	900	dfv	Z56	Migrant species with sporadic records in the department of Tolima
168	*Calidris mauri	Ib	780	alp	B	(v; ca; ph) M
169	*Gallinago jamesoni	Ib Si	4000	alp	C Z6 Z7 Z24	(co ANSP 154802)
170	*Gallinago nobilis	Cj Ib Pl Si	3600-4000	alp oa	A B C F I Z6 Z11 Z49	(V; co ANSP 154803; ph ML62591231)
171	*Gallinago delicata	Ib Mu	>4000	alp	B	(v) Three collection records at the border of the municipality of Natagaima with the department of Huila (co MVZ 93749)
172	*Actitis macularius	Al Ca Cha Cm Fa Ho Ib Me Pie Pr Pu	280-1100	apf alp acr	A B C E Z22 Z23 Z46	(v; ph ML111644551; ca; co CZUTOR 0201) M
173	*Tringa solitaria	A-G Al Cj Gu Fa Ib Ho Pu	300-1800	apf alp acr	A B F Z11 Z20 Z46	(v; co MHN, ICN 1187; ph ML123934521) M
174	*Tringa melanoleuca	Al Ib Sl	630-750	alp	A B Z46	(v; au ML 222194951; ph ML 183616821) M
175	Tringa semipalmatus	Me	380	alp	Z20	(co MCZ 347551)
176	*Tringa flavipes	Fa Ib Pie	900	alp	A B Z10 Z46	(v; ph ML 182836571) M
	Jacanidae
177	*Jacana jacana	A-G Am Cm Co Es Fa Ho Gu Ib Li Ma Pr Sl Ve	280-1300	apf alp acr	A B E Z10 Z11 Z20 Z46	(v; au; ca; co MLS 2918, CZUTOR 440; ph ML123244611) WD
	Rynchopidae
178	*Rynchops niger	Am Ib Ho	400-1000	alp	A B D Z47	(v; ca; co; ph ML123250951)
	Laridae
179	*Leucophaeus atricilla	Ib Li Al	630-850	alp	A B Z46	(v; ph) M. Photographic record in the black lagoon (Caldas), less than 200 m from the limits with the Tolima (ML 206785451).
180	*Sternula superciliaris	Ve	250	acr	A	(v) Several records near Honda
181	*Phaetusa simplex	A-G Ho Su	250	acr	A	(v; ph ML123250851)
	Eurypygidae
182	Eurypyga helias	Cha	400	alp	A B Z47	(ph ML99634321)
	Ciconiidae
183	*Mycteria americana	A-g Ib Le	380-1000	alp oa		(v; ph ML118594791)
	Anhingidae
184	*Anhinga anhinga	A-G Ib	750-950	alp	A B Z47	(v; ph ML68428501)
	Phalacrocoracidae
185	*Phalacrocorax brasilianus	A-G Am Cha Ib Ho Li Ma Rc Ve	300-950	alp acr	A B D Z47	(v; ph ML123251401)
	Pelecanidae
186	*Pelecanus occidentalis	A	400-900	alp acr	A	(v; ph ML350019381)
	Ardeidae
187	*Tigrisoma lineatum	Ib Fa	780	alp	A B N	(v; ph)
188	*Cochlearius cochlearius	A-G Ib Pr	300-400	alp	A E Z47	(v; ph ML123261191) EL
189	*Cochlearius cochlearius	A-G Ib Pr	300-400	alp	A E Z47	(v; ph ML123261191) EL
190	*Ixobrychus exilis	Pie	500	alp acr	A	(ph ML118752031)
191	*Nycticorax nycticorax	Pie Pu Ib Sl Sa Es Fl Cm Am A-G Ho	500	alp acr	A	(co USNM 444273; ph ML123259071)
192	*Nyctanassa violacea	Am Ho Ib Na	500- 800	alp acr	A G Y	(ph ML124779931)
193	*Butorides virescens	A-G Am Ib Ho Sl	300-1000	alp	A Z20 Z47	(v; co AMHN 94799; ph ML123240481)
194	*Butorides striata	A-G Cm Ch Cha Cj Co Cu Co Es Gu Ho Ib Fa Pie Pr Pu Sl Ve	280-1300	alp acr rfa ua	A B C E Y Z10 Z11 Z16 Z23 Z47 Z52	(v; au; co MLS 2947, MHN ICN 4372; ph ML123241141) WD
195	*Bubulcus ibis	A-G Al Am Cb Cha Cj Co Cu Es Fa Gu Ho Ib Le Li Ma Pie Pl Pu Rb Sl Ve Vi	280-2250	alp acr rf p za rfa ua	A B E I Z10 Z16 Z20 Z47 Z48 Z51	(v; co MLS 78, CZUT OR1150; ph ML123255851) WD
196	*Ardea herodias	Ib Me Ma	300-1000	dfv		(v; ph ML 246484781) Migrant species with sporadic records in the Tolima
197	*Ardea cocoi	A-G Al Am Co Co Es Ib Pie Pr Pu	393-950	alp aw rfa	A B E M O Z23 Z47	(v; co ICN 163; ph ML118593081)
198	*Ardea alba	A-G Al Am Cha Co Es Ib Fa Ma Li Pie Pr Pu Sl Ve	280-1300	alp acr rfa	A B E Z10 Z47	(v; ph ML63999471)
199	*Syrigma sibilatrix	A-G Ib Ve	300-950	alp oa	B	(v; ph ML27837881)
200	*Pilherodius pileatus	A-G Am At Cha Fa Ho Ib Ma Pi Pl Pr Pu Ve	300-2000	alp acr rfa	A B E L Y Z10 Z27 Z47 Z52	(v; ph ML63999381)
201	Egretta tricolor	A-G	340	alp rfa	A	(v)
202	*Egretta thula	A-G Am Al Co Co Es Fa Ib Pie Pr Pu Sl	280-1000	alp rfa	A B E Y Z10 Z47 Z52	(v; ph ML118593561)
203	*Egretta caerulea	Ib Pie	630-950	alp acr	A B Z47	(v; ph ML123255131) Mb
	Threskiornithidae
204	*Plegadis falcinellus	Am A-G Ib	500-1000	alp acr	A	(v; ph ML24371311)
205	*Mesembrinibis cayennensis	A-G Li Ma Ve	430-1400	apf alp acr rf p oa rfa ua	Z44	(v)
206	*Phimosus infuscatus	A-G Am Cb Co Co Ib Fa Ho Ma Sl Pie Pr Pu Ve	300-2650	apf alp acr rf p oa rfa ua	A B E Z20 Z47	(v; ca; co ICN 181787; ph ML123263751)
207	*Theristicus caudatus	At Me Ib	350-800	alp	A	(v; ph ML 221533741) Common in beaches of the Magdalena River.
208	*Platalea ajaja	Na An Ven	240-350	alp	A	(v; ph ML645648414)
	Cathartidae
209	*Sarcoramphus papa	Al Co Es Ib Ma Ho Na Pu SAN	380-1100	as dfv	A B Z16 Z20 Z47	(v; co MLS 220; ph ML123266381, ML197475991)
210	*Vultur gryphus	An Ib Mu Rc Vh	4400	as ppt	B	(v; ph ML118451711) NT
211	*Coragyps atratus	A-G Al Am An Cb Cj Cha Co Fa Ib Le Li Pr Si Rb Sl Ve SAN	280-2600	alp b rf sf as p dfv oa cga ocga ua	A B E I F O Q Z47 Z48 Z51	(v; ph ML123267051)
212	*Cathartes aura	A-G Am Cb Cj Cha Co Cu Do Fa He Ho Ib Le Li Ma Me Pr Pu Rb Sl Ve Vi SAN	280-2600	alp b sf as p dfv oa ua	A B C E Z10 Z47 Z51	(v; ph ML123881471) M WD
213	*Cathartes burrovianus	Al Co Ib Pie Sl	640-1000	alp oa	A Z47	(v; ph ML118594551) EL
	Pandionidae
214	*Pandion haliaetus	A-G Al Co Ib Fa Me Pie Pr Pu Ve	280-1200	alp as p	A B D E Z47	(v; co CZUTOR 0465; ph ML123286261) M
	Accipitridae
215	*Elanus leucurus	At A-G Al Cha Co Cu Es Fa Ho Ib Le Ma Me Pu Si Sl Ve	350-2100	apf alp sf as dfm oa ua	A B E L M Z16 Z20 Z47	(v; co MLS 234, MHN-ICN 8723; ph ML123917361)
216	*Gampsonyx swainsonii	A-G Al Fa Ho Ib Le Ma Me Sl Ve	350-1200	sf oa ua	A B M Z10	(v; co MHN-ICN 30736 v ph ML123287271)
217	*Chondrohierax uncinatus	Cj Fa Li Pu	1400-2100	sf	A B Z10	(v; ph ML38703021)
218	*Leptodon cayanensis	Na	300	rf dfv	H Z16	(co MLS 244)
219	*Elanoides forficatus	At Fr Ib Na Li Pl SAN	1800-2500	pf as	A B C L Z10 Z23	(v, co; ph ML25998311) M
220	Harpia harpyja	Ho Ma	500	pf	H G	NT. Unspecified records in South of Tolima. Probably extinct in the region
221	*Spizaetus tyrannus	Ib Fa Li	800- 1300	sf	A	(v; ph ML72669871)
222	*Spizaetus isidori	Ib Cha Li Vi	1500-3500	oa p	A B E	(v) NT
223	*Busarellus nigricollis	A-G Ib Ve	350-780	oa	A	(v) One rec. A. Quevedo in Ibagué.
224	*Rostrhamus sociabilis	A-G Am Ib	780-1200	alp	A Z47	(v; co; ph ML108050991)
225	*Harpagus bidentatus	Si Li	2100	fe	A Z52	(v)
226	*Ictinia mississippiensis	A-G Ib Li Ve SAN	400- 1800	sf	A	(v; ph ML118601361) M
227	*Ictinia plumbea	A-G Cha Ib Pie	350-1200	sf	A	(v; ph)
228	Circus hudsonius	Vh	2600	p oa	H Z23	(co MHN-ICN 8699)
229	*Circus buffoni	A-G Ib	500- 1200	dfv	A	(v; ph ML63189841) EL
230	*Accipiter striatus	Ib Pr Vi SAN	1750-2500	b sf p	B Z6 Z10	(v; co ANSP 154990; ph ML123912051)
231	*Microspizias collaris	At Ga Ho Pl Sl	500-1000	sf	A G H J L Z23 Z27	(v; co MHN-ICN 685, NMNH 81887)
232	*Astur bicolor	Al Ib Pi Pu Sl SAN	350-2000	dfv	A B C D H Z20	(v; co AMNH 132205)
233	*Geranospiza caerulescens	A-G Am Es Ib Pie Fa	400-700	dfv	A D O Z10 Z16	(v; co MLS 429; ph ML123293041)
234	* Buteogallus anthracinus	Ho Ib	400	wf	H	(v) Several visual records in low areas
235	*Buteogallus meridionalis	A-G Al Am Gu Es Fa Ib Pie Pu Sa	300-1200	rf dfm oa	A D H Z10 Z16 Z20 Z47	(v; co MLS 31, WFVZ SS-20405; ph ML111644761)
236	*Buteogallus urubitinga	Fa	1000-1500	sf	A Z10	(v)
237	* Buteogallus solitarius	Ib Mu	1800-2800	ppt oa	A	(v; co CZUTOR 1423) One reg. D. Caranton and another J. Castaño
238	*Morphnarchus princeps	Ib Vi	1000-1800	sf oa	A G H	(v)
239	*Rupornis magnirostris	A-G Al Am An At Cb Cj Cha Cm Co Cu Do Es Fa Fr Ga Gu Ho Ib Le Li Ma Mu Pl Pr Pu Rb Si Sl Ve Vi Vh SAN	300-2600	pf fe gf ppt rf sf as g p dfm sgm dfv oa rfa cga ocga ua	A B C E H I O Q Z6 Z8 Z16 Z25 Z35 Z47 Z48 Z51	(v; au XC424599; co MLS 328, CZUTOR 0622; ph ML115211821) WD
240	*Parabuteo unicinctus	Ib	1000	sf oa	A	(v; ph ML 194699361)
241	*Parabuteo leucorrhous	Ib	1700-3500	oa ua co	B Z6	(v; co, ph ML 247144681)
242	*Gerenoaetus albicaudatus	A-G Ib Ma Me Si Sl Ve SAN	350-2600	as p oa	A B H Z23	(v; co MHN-ICN 728; ph ML115212841)
243	*Gerenoaetus polyosoma	CJ Ib Mu Si	2600-3600	pf p ppt oa	B F Z18	(v; co AMHN 111403)
244	Geranoaetus melanoleucus	Cj Ib Mu	3500	ppt oa	A B E F Z49	(v; ph ML78851871)
245	*Buteo nitidus	A-G Al Cha Fa Ma Me Ib Pl SAN	1300-2400	pf sf dfm	A B H M Z10 Z23	(V; co ICN 10866; ph ML123829971)
246	*Buteo platypterus	At Cj Ib Fa Fr Ho Le Li Mu Pl Sl SAN	750-2800	pf sf as oa cga ua	A B C F H L Ñ Z6 Z11 Z47	(V; ca; co MHN-ICN 13329, CZUTOR 0221; ph ML84679171 ) M
247	*Buteo albigula	Ib	1700-3500	fe sf oa	H G	(v; ph ML115212321)
248	*Buteo brachyurus	A-G Cj Cha Ib Sl SAN	500-1000	pf dfv oa	A B C D F H	(v; ph ML107748731)
249	*Buteo swainsoni	Cu Es Gu Ho Ib Fa Le Mu SAN	500-2800	pf sf as cga ua	A B H Z16 Z20 Z47 Z48	(v; co MHN-ICN 8367; ph ML47562641) M
250	Buteo jamaicensis	Ib	900	dfv	A	(v ) M
	Tytonidae
250	*Tyto furcata	An Al Es He Ho Fa Ib Li Mu Pr Pu Vh Vi	320-2000	pf dfv oa ua	A B E Z10 Z16	(v; co MLS 1334; ph)
	Strigidae
251	*Megascops albogularis	Ib Rc Mu SAN	2500-3500	pf ppt oa	A B Z6 Z23	(v; au ML 233621091; co)
252	*Megascops choliba	A-G Cb Cha Co Es Fa Na He Ho Ib Le Li Ma Pl Pr Pu Vi SAN	280-2400	sf p dfv oa ocga sf cga ua	A B C J O Z8 Z16 Z23 Z47 Z48	(v; au; co MPUJ 733, CZUTOR 213, MLS 1360; ph ML27840031)
253	* Pulsatrix perspicillata	Am Ho Vh	300-500	wf sf	A B Z16 Z58	(au; ca)
254	* Lophostrix cristata	Ch	500	sf		(v) M. Moreno
255	*Bubo virginianus	Es Ib Pu	2600-4000	pf sf p ppt oa	B D Z16 Z35	(v; co MLS 7773)
256	*Strix virgata	Cj Fa Ib Ic Li SAN	1000-2250	pf gf sf oa ua	A B Z6 Z10 Z47	(v; au ML81694 co ANSP 155086, CZUTOR 0178; ph ML79778021)
257	*Strixnigrolineata	Cy Ib Pu Sa	1700-3000	wf	G Z16 Z23	(co MLS 1411; ph ML 240304101)
258	*Strix albitarsis	Cj Ib	1200-1400	fe ua	B Z6	(v; co ANSP 155084)
259	*Glaucidium jardinii	Cj Ib	1700-2400	pf sf	A Z35	(au ML 198292011; ph ML 37878561)
260	Glaucidium brasilianum	Ho Ib	1800		Z20 Z25	(co ANSP 154698)
261	*Athene cunicularia	A-G Am Co Ib Gu Ho Sa Sl Sa	400-950	dfv oa	A B O Z6 Z8 Z16 Z20 Z23 Z25	(v; co MLS 8324; ph ML98822281)
262	*Aegolius harrisii	Ib	2600	pf p oa	B	(v)
263	*Asio clamator	A-G Cj Es Fa Ho Ib Le Ma Pl Ve	400-1500	fe dfv oa	A B I Z10 Z16 Z20 Z52	(v; ca; co MLS 1424, CZUT-OR1343)
264	*Asio stygius	Ib Es Gu	1200-1700	pf sf oa ua	A B C Z23 Z48 Z52	(v; ca; co MLS 3169, CZUTOR 251; ph ML24063731)
265	Asio flammeus	Ib	1200-1400	pf ua	B Z52	(v) A photographic record at the border with caldas in Nevado del Ruiz (ML 133046581)
	Trogonidae
266	*Pharomachrus auriceps	Ib Pl Rc SAN	2400-2600	pf fe sscm	A B Z6 Z20 Z25	(V; au; co SIB 5959; ph ML78998721)
267	*Pharomachrus antisianus	At Ib Li Mu SAN	2100-2800	sf cga	B L Z14 Z20 Z28	(co MHN-ICN 9128)
268	Trogon melanurus	Ho Ic	500	wf	C G Z34 Z35	(co)
269	*Trogon chionurus	Ho Ma	500 – 700	wf sf	C	(v; co AMNH-SKIN 94848) Several searches at the border with the department of Caldas between Victoria and Albania.
270	Trogon viridis	Ho	500	wf sf	G	(co AMHN 94848)
271	Trogon rufus	Ho	500	wf sf	G Z33	(co)
272	*Trogon collaris	Cj Ib Ho Pl Si SAN	400-1800	wf sf	A C G Z6 Z20 Z25	(v; au ML 99165581; co ANSP 154666; ph ML99188281)
273	*Trogon personatus	An Cj Fa Ib Ic Mu Si SAN	1500-3000	ppt sf sppt	A B C E F Z6 Z20 Z35 Z49	(v; au XC421113; co ANSP 35272; ph ML115212921)
	Momotidae
274	*Baryphthengus martii	Am Fa Ho Ma	500-850	sf	A C G Z20 Z25	(v; co MHNP 1889)
275	*Momotus subrufescens	A-G Am Cb Cha Cm Co Es Fa Gu Le Li Ho Ib Ma Si Sl Ve	250-1200	sf g	A B C D L Z6 Z14 Z16 Z23 Z25 Z45 Z47	(v; au XC384417; ca; co MLS 261, CZUTOR 717; ph ML99192751)
276	*Momotus aequatorialis	An At Cb Cm Es Fa Gu Le Li He Ho Ib Rb Si Sl Ve SAN	1400-2350	pf fe dfv	A B C D L Z6 Z14 Z16 Z25 Z45 Z48 Z51	(v; au XC425859; co MLS 267, CZUTOR 474; ca; ph ML72670341)
	Alcedinidae
277	*Megaceryle torquata	A-G Cu Es Fa Ho Ib Ma Me Pr Pu Rc Ve	280-2500	alp	A B C E Z10 Z11 Z14 Z16 Z28 Z47	(v; au; co MLS 2543, CZUTOR 812; ph ML120513441)
278	*Chloroceryle amazona	A-G Cha Co Cu Gu Es Fa Ho Ib Ma Pr Pu Sl	280-1100	alp acr gf rf	A B C E Z10 Z14 Z16 Z20 Z28	(v; au; co MLS 2553, CZUTOR 202; ph ML110076711)
279	*Chloroceryle aenea	A-G Am Es Ho	300-700	alp acr	A Z23 Z47	(v; ca; co MLS 2587)
280	*Chloroceryle americana	A-G Cha Co Es Fa Gy Gu Ho Ib Le Ma Or Pr Pu Sl	280-1300	alp acr gf rf	A B C E Z11 Z16 Z20 Z47	(v; au; co MLS 2571, CZUTOR 0105; ph ML98326261)
	Galbulidae
281	*Galbula ruficauda	A-G Am Cm Cha Co Cu Es Gu Gy Ho Ib Fa Na Ma Pr Pu Sa Ve Vi	280-1100	fe rf sf dfv oa	A B C E J Z5 Z7 Z14 Z16 Z20 Z28 Z47	(v; au XC420247; co MLS 2701, CZUTOR 262; ph ML123187971; ca;)
	Bucconidae
282	Notharchus hyperhynchus	Am Cy Es Ho Pr Sl	500	wf sf bosq sec	C G U Z14 Z16 Z20 Z28 Z30	(co MLS 2732)
283	*Notharchus tectus	Es Ma Ho	500	fe sf	G Z14 Z20 Z28	(co NHMA 73190)
284	*Nystalus radiatus	Am Cm Co Es Fa Ho Ib Ma Me Pu Sa Ve	300-780	dfv	A B C Z14 Z16 Z20 Z28 Z47	(v; co MLS 8274; ph ML123875481)
285	*Hypnelus ruficollis	A-G Fa Li Ma Na Ho	300-1000	wf rf sf	A Z9 Z16	(v; co CZUTOR 0944; ph ML123914791)
286	*Malacoptila mysticalis	Fa Fr Ho Ib Pr SAN	1300-2000	fe sf cga	A C U Z10 Z23 Z47 Z48	(v; ca; co AMHN 94885; ph ML123915971)
287	Monasa morphoeus	Ho	500	fe rf	C G Z5 Z20	(co MCZ 124974)
	Capitonidae
288	*Capito hypoleucus	Fa Fr Ho Li	400-1500	sf	A C G Ñ Z20	(v; co AMHN 94855; ph ML99183031) EN E
289	*Eubucco bourcierii	At Ca Cu Do Fa Ic Pl Vi	1500-1700	fe sf	A E L Z14 Z23 Z27 Z28	(v; ca; co MHN-ICN 24913, CZUT OR0887; ph)
	Rhamphastidae
290	*Ramphastos ambiguus	At	2100	sf cga	L	(co MHN – ICN; ph ML 99154131)
291	*Ramphastos vitellinus	Ho	600	wf	C G	(co AMNH 94859)
292	*Aulacorhynchus albivitta	An At Cb Cj Do Fa He Ib Li Mu Pl Si Vh Vi SAN	1500-2850	fe rf ppt sf	A B C E L Z6 Z11 Z14 Z23 Z28 Z48 Z52	(v; au-XC95833; co MHN-ICN 11286, CZUTOR 688; ph ML123892881)
293	*Aulancorhynchus haematopygus	At Fa Ib Ho Vi SAN	1500-1700	fe rf sf cga	A B C E L Z10 Z25	(v; co CZUTOR 919; ph ML 158776161)
294	*Andigena hypoglauca	An Cj Ib Mu Pl Rc Si	2600-3500	pf sf p	A B C F Z11 Z49	(v; au; co ML 126300; ph ML85221791) NT
295	*Andigena nigrirostris	Cj Ib Mu Rc SAN	2000-3200	pf fe sf	A B F Z6 Z20 Z49	(v; au XC426296; co ML 126303; ph ML115212081)
296	*Pteroglossus torquatus	A-G Ho	400	wf fe	A G Z23	(v; co AMHN 94862; ph ML28756191)
	Picidae
297	*Picumnus olivaceus	A-G Cha Cj Cm Do Es Gu Fa Ho Ib Le Ma Me Pl Sl Ve Vi SAN	300-1500	fe rf sf dfv ocga ua	A B C E J M Z7 Z14 Z16 Z20 Z25 Z28 Z47 Z48	(v; au XC424740ca; co MLS 3249, CZUTOR 142; ph ML123909111) WD
298	*Melanerpes formicivorus	An At Cha Do He Ib Li Mu Pl Rc SAN	1700-2600	sf rf p cga ocga	A B L Z14 Z23 Z28	(v; au XC96320; co MHN-ICN 1568; ph ML123912431)
299	*Melanerpes pulcher	Ho Fa Li	500-800	wf sf	A G Z23	(v; co AMHN 94899)
300	*Melanerpes rubricapillus	A-G Al Am At Ca Cha Co Cu Do Es Ho Ib Fa Le Li Ma Me Pl Pu Rb Sl Ve SAN	250-1850	fe rf sf g dfv oa cga ocga ua	A B C E L Z14 Z16 Z23 Z51	(v; au; ca; co MLS 315, CZUTOR 129; ph ML123938441) WD
301	*Dryobates fumigatus	At Fa Ib Ic Pl SAN	900-2100	rf	A B L Z6 Z10 Z20	(v; co MHN-ICN 1665; ph ML85278961)
302	*Dryobates kirkii	A-G Cha Co Do Es Ib Gy Gu Fa Ho Le Ma Pl Pr Pu Sl Ve Vi SAN	300-1500	fe sf g sgm	A B C D E Z14 Z16 Z20 Z28 Z47	(v; ca; co MLS 3198, CZUTOR 98; ph ML98795211)
303	*Dryobates dignus	Es He Ib Pl Si SAN	2500-2800	pf	B Z39	(v; ph ML99043281)
304	*Dryobates nigriceps	Cj Ib Si SAN	2600-2800	Pf	B C F Z6 Z20	(v; co ANSP 155073; ph ML98890091)
305	*Campephilus pollens	Cb Fa Ib Li Mu Pl Si Vh Vi SAN	1300-3000	pf fe sf	A B C Z10	(v; ph ML25981251)
306	*Campephilus melanoleucos	A-G An Fa Ho Ib Si Vi	900-2100	Fe	A B E Z20	(v; co AMHN 94901; ph)
307	*Dryocopus lineatus	A-G At Cu Fa Ho Ib Pie Pr Rb Vi SAN	300-2400	fe gf sf	A B C E L Z10 Z20 Z51 Z52	(v; au XC424647; co AMHN 94902 ph ML47582601)
308	*Colaptes rubiginosus	An Cb Fa He Ho Ib Li Mu Pl Vi SAN	2250-2800	pf sf	A B C Z6 Z20	(v; au ML98598481; co; ph ML123911261)
309	*Colaptes rivolii	An Cj Ib Ca Mu Pl Si SAN	1900-3600	pf fe sf oa	A B F Z6 Z11 Z20	(v; au-XC96279; ca; co CZUTOR 058; ph ML123901241)
310	*Colaptes punctigula	A-G Al At Co Cu Es Fa Fr Gu Ho Ib Le Li Ma Me Mu Ve Vi	300-1300	fe rf sf g dfv oa ocga	A B C D L Ñ Z11 Z14 Z16 Z20 Z28 Z47 Z48	(v; au XC420375; ca; co CZUTOR 490, MLS 397; ph ML123907681)
	Falconidae
311	*Herpetotheres cachinnans	A-G Cha Cm Co Es Ho Ib Fa Ma Sl Ve SAN	350-1000	pf fe dfv	A B E H Z23 Z30 Z36 Z47	(v; au-XC335012 co MLS 436, MHN-ICN 13236; ph ML123896221)
312	*Micrastur ruficollis	An Es Fa Ib Li SAN	2600	sf	A Z9 Z40 Z52	(v; au; ca; co CZUTOR 600; ph)
313	*Micrastur semitorquatus	A-G	500	fe sf	A H	(au ML58233971) EL, Probably all over Tolima below 1000 m.
314	*Caracara plancus	Al A-G An Cha Cj Co Do Gu Pu Ho Ib Fa Li Ma Mu Pr Rc Sl Ve SAN	280-2800	pf dfv oa ua	A B Z47	(v; au; ph ML111644711) WD
315	*Phalcobaenus carunculatus	Cj Ib Rc	3200-3500	as sppt	B F Z11 Z49	(v; ph ML30790131) CE
316	*Milvago chimachima	A-G Al Am Cm Cj Cha Cu Co Do Es Fa Gu Ho Ib Ma Mu Pr Pu Rb Sl Ve Vi SAN	280-2000	rf as g dfm rf sgm p dfv oa ocga ua	A B C E H O Z5 Z11 Z47 Z48 Z51	(v; au; co MLS 467, MHN-ICN 13225; ph ML110073261) WD
317	*Falco sparverius	A-G Al At Cj Cm Co Cu Es Gu Ho Ib Li Mu Na Pl Pu Si Sl Rc Ve Vh Vi SAN	300-2600	fe sf rf p dfv oa	A B C E F H I L O Q Z6 Z8 Z10 Z11 Z16 Z23 Z25 Z47 Z51	(v; au; co MLS 500, WFVZ SS-20731; ph ML109291181) WD
318	*Falco columbarius	Cj Co Cu Ib Li Me Vi	1100-3800	sppt pa oa	A B E F	(v; ph ML 149038251) M
319	*Falco rufigularis	A-G Gu Ib Ho Li Ma Sl	300-500	dfv	A C H Z16 Z47	(v; au XC423694; co MLS 472)
320	Falco deiroleucus	Pu	350-500	pf	H Z16	(co MLS 471)
321	*Falco femoralis	A-G Gu Ib Ma Pu Sl SAN	750-1300	pf dfv oa ua	A B H Z10 Z16 Z47	(v; co MLS 483; ph ML35419481)
322	*Falco peregrinus	Ib Sl	780 -1250	dfv oa ua	A B	(v; ph ML75626811) M
	Psittacidae
323	*Bolborhynchus lineola	Ib Cj Li	1800-2500	dfv oa	A B	(v; au)
324	*Touit stictopterus	SAN	1600 - 1800	pf fe	A	(v; ph ML 251432391)
325	*Bolborhynchus ferrugineifrons	An Cb Ib Li Si Sa	2800-4000	sf p ppt sppt oa	A B J Z6 Z11	(v; au ML90032081; co SIB A6800; ph ML58185821) E VU
326	*Brotogeris jugularis	A-G Al At Cb Cha Cm Cu Do Es Fa Ho Ib Fa Le Li Ma Me Pl Pr Pu Rb Sl Ve SAN	350-1600	fe rf sf g sgm p dfv oa cga ocga ua	A B C E I L Z10 Z16 Z20 Z47 Z48 Z51	(v; au XC384416; ca; co MLS 1171; ph ML83887931) WD
327	*Hapalopsittaca amazonina	An Pl Rc	3200-3600	pf fe	A B R Z52	(v) E VU
328	*Hapalopsittaca fuertesi	Cj Ib Rc Si	3200-3600	pf fe	B C J	(v; ph https://www.inaturalist.org/photos/29051444) E CR
329	*Pyrilia pyrilia	Cb Vh Vi	800-1200	sf pf	A	(v, au)
330	*Pionus tumultuosus	Fa Ib Pl Pr Vi	2100-2500	pf fe rf sf	A C I Z6 Z10 Z20	(v; au ML97307511; co ANSP 155096; ph ML23771431)
331	*Pionus menstruus	A-G Am Al Cha Ho Ib Fa Ma Vi SAN	540-780	sf dfv oa	A B C Z6 Z25 Z47	(v; au; co; ph ML35418741)
332	*Pionus chalcopterus	At Cj Ib Li Pl Rb SAN	750-2500	pf sf	A B C L Z6 Z20 Z51	(v; au; co MHN-ICN 10832; ph ML49801261)
333	*Amazona ochrocephala	A-G Cha Cu Fa Ho Ib Ma Pr Ve Vi SAN	250-1500	sf dfv	A B C E Z23 Z47	(v; au XC425945; co AMHN 121484; ph ML119357191)
334	*Amazona amazonica	Fa Ib Si Ve Pie	300-500	wf	A N Z47	(v; ph ML 167041761) INT
335	*Amazona mercenarius	An At Cj Ib Si	1485-3000	pf fe sf	B C E L Z23 Z52	(v; au; co MHN-ICN 10696; ph ML22279591)
336	*Forpus conspicillatus	A-G Am Al Cb Cha Cm Co Cu Do Es Fa Ho Ib Ic Fr Le Li Ma Pl Pr Pu Rb Sl Ve Vi SAN	280-1600	fe rf sf g sgm p dfv oa cga ocga ua	A B C E I J Z6 Z7 Z10 Z16 Z20 Z25 Z47 Z48 Z51	(v; au XC386426; ca; co MLS 1117, CZUTOR 009; ph ML117706921) WD
337	*Pyrrhura melanura chapmani	At Pl Vi	1500-2500	pf sf	E I L Z23 Z27	(v; au; co MHN-ICN 10640; ph ML98752671)
338	*Eupsittula pertinax	Es Ib Ma	400-1300	sf as oa ua	A B Z20 Z47	(v; au; co; AMHN 111439; ph ML123937751)
339	*Ara ararauna	Ho	300	sf		Visual record of E. Herrera
340	*Ara militaris	Pr Vh	350	sf	A	(v; ph ML83421601)
341	Ara macao	Me	300-400	dfv	A	Close to Girardot and Melgar (5 minutes from Tolima), a rec. in Melgar 5 ind
342	*Ara severus	Al Ib Ho Ma Me	350-1000	sf	A	(v; ph)
343	*Leptosittaca branickii	An Cj Ib Si	1800-3200	as pf sf oa	A B Z49	(v; au; co ICN 33030; ph ML22278521) VU
344	*Ognorhynchus icterotis	Cj Ib Mu Rc SAN	1900-3500	p sf	B C J Z5 Z7 Z23	(au XC420539; co CZUTOR 1073; ph ML74640611) CE CR
345	*Psittacara wagleri	A-G Cha Cu Es Fa Ho Ib Na Ma Pr Pu Rb Sl Vi SAN	380-1500	sf as r dfv oa ua	A B C E Z10 Z16 Z47 Z51	(v; au XC386650; co MLS 1059; ph ML83420811)
	Thamnophilidae
346	*Euchrepomis callinota	Vh	800	pf	A	(v; au)
347	*Taraba major	A-G Fa Si Li Ma Ho	200-1000	dfv vh	A C Z16 Z20	(v; co MLS 3573)
348	*Thamnophilus doliatus	A-G Cb Cha Cm Cu Co Do Es Fa Ho Ib Le Ma Me Li Or Pl Pr Pu Sl Rb Ve Vi	300-1550	fe rf sf dfm sgm us dfv cga ua	A B C E Z6 Z7 Z10 Z16 Z20 Z47 Z51	(v; au ML81693; co MLS 3634, CZUTOR 867; ph ML123186171)WD
349	*Thamnophilus multistriatus	An Cb Fa Fr Ib Le Pl Rb Vi SAN	1300-2100	sgm us	A B Ñ Z10 Z51	(v; au XC421089, ML120515771; co AMHN 94914, CZUTOR 552) CE
350	*Thamnophilus atrinucha	Am Cha Co Es Fa Fr Gu Ho Ib Le Ma Pr Sl Ve	300-1300	sf dfm sgm us	A B C D J Ñ Z16 Z20	(v; au XC424615, CZUT-OR1414; co MLS 3684; ph ML24068471)
351	Thamnophilus nigriceps	Es Fa Ho Ma Sl	600	fe wf	A C Z20	(v; co AMHN 94923)
352	*Thamnophilus unicolor	Cu Ib Li	1800-2250	sf us	A Z Z35	(au ML66936501; co CZUTOR 0561; ph ML44331801)
353	*Dysithamnus mentalis	An Ib Ho Li Pie Rb Vh SAN	860-2100	sf dfm us	A B C E Z10 Z20 Z51	(au-XC421232; ca; co CZUTOR 1443)
354	*Epinecrophylla fulviventris	Ib	1300 - 2000	sgm us	A B Z52	(v; au, co ML 141938061)
355	Myrmotherula pacifica	Sl Ma	780	dfm sgm	B	(v) Some records in eBird on the border with Caldas in the Guarino river basin
356	*Myrmotherula axillaris	A-G Ma Pr	300-780	sf sgm	A	(v)
357	*Myrmotherula schisticolor	Fa Vh Ib	1800-2200	fe sf	A Z10	(v; ca)
358	*Formicivora grisea	A-G Al Am Cu Es Ho Ib Ic Fa Le Ma Me Pl Pr Pu Rb Sl Ve Vi	280-1000	fe sf dfm sgm	A B C E Z16 Z20 Z47 Z51	(v; au-XC386651; co MLS 3776, CZUTOR 278; ph ML123886091)
359	*Drymophila striaticeps	Cj Ib Li	1700-2000	ch	A C Z6 Z48	(v; au ML96502701; co; ph)
360	*Cercomacroides parkeri	Fa Fr Li	1400-1800	sf	N Z10	(v; au XC198035)
361	*Cercomacroides tyrannina	Cha Cu Fa Ho Ib Le Pr Rb Ve	380-900	sf us dfv	A B C E Z10 Z20 Z51	(v; au-XC157409; co CZUTOR 0420)
362	*Cercomacra nigricans	A-G Cm Cl Co Es Me Sl Ma	300-685	dfm	A B D J Z20 Z36	(v; au; co MHN-ICN 12503, WFVZ SS-25947; ph)
363	* Pyriglena maura	Pl	1600	sf	A	(au)
364	*Myrmeciza longipes	A-G Am Cm Co Cu Do Es Fa Ho Ib Li Ma Me Pr Pu Rb Sl Ve Vi	300-1500	rf sf sgm us dfv	A B C D E J Z10 Z16 Z20 Z36 Z47 Z51	(v; au XC424466; ca; CZUTOR 0108; ph ML65475771)
365	*Poliocrania exsul	A-G Fa	500-800	dfv	A	(v; au)
366	*Sipia palliata	Fa Ib Li	1300-1400	sf	A Z10	(v; au; ph ML26341731, ML 151083641) Individual observed by H. Arias in Ibagué
367	*Hafferia immaculata	Ib Ho	900-1700	sf sgm us	A B C Z20 Z52	(v; au; ca; co CUMV 7147; ph ML25604801)
	Grallariidae
368	*Grallaria squamigera	An Cj Ib Rc Si	2600-3500	pf sf us	A B C F Z35 Z49 Z52	(v; co CZUTOR 1310; au ML97306261)
369	*Grallaria alleni	Ib	1500-2200	pf		au ML 176339131
369	*Grallaria guatimalensis	SAN Pl	1500 - 2000	pf sf	A	(v; au XC424625, co; ph ML78998811)
370	*Grallaria ruficapilla	An Cj Fa Ib Li Mu Pl Si	1700-2400	pf fe sf us	A B C Z6 Z7 Z52	(v; au XC424625, co; ph ML78998811)
371	*Grallaria rufocinerea	Ib Rc	1900-2500	sf	B	(au) CE VU
372	*Grallaria nuchalis	An Cj Ib Mu Rc	2400-2800	pf sf us	A B Z6 Z49	(v; au XC420919, ML97303881; co SIB)
373	*Grallaria hypoleuca	Cs Vh	1000-1400	Sf	A	(au ML 246568861)
374	*Grallaria saturata	Cj Ib Si	1900-3500	pf sf	A B C F Z35 Z49	(v; au-ML116201201; co SIB; ph ML119865521)
375	*Grallaria quitensis	An Cj Ib Mu Si	2600-3500	sf sgm p us oa	A B F Z6 Z11 Z49 Z52	(v; au XC96374; co SIB; ph ML45289051)
376	*Grallaria milleri	Cj Ib	1800-2600	sf us	A B C Z52	(v; au XC424621; ph ML78998821) E EN
377	*Grallaricula lineifrons	Rc	3100	Oa	A Z49	(ca; co CZUTOR 1255; ph ML28900731)
378	*Grallaricula flavirostris	Vh	1250	pf	A	(au ML 158190801; co; ph)
379	*Grallaricula cucullata	Li	2250	sf mf	A Z	(v; au; co CZUTOR 0560; ph)
380	*Grallaricula nana	An Fa Ib Mu	2800-3400	sf sgm us	A B Z10 Z49 Z52	(v; au; co SIB; ph ML78998841, ML97311561)
	Rhinocryptidae
381	*Acropternis orthonix	An Cj Ib Rc	2700-3500	rf ppt	A B F Z49 Z52	(v; au XC96366; co SIB 126283)
382	*Myornis senilis	An Cj Fr Ib Mu Pl	2600-3500	fe us	A B Z49 Z52	(v; au XC96508, ML 96567561; co SIB 126726)
383	*Scytalopus latrans	Fa Ib	2500	us	A B Z10 Z20 Z49	(au XC424624; co SIB 126324)
384	*Scytalopus atratus	Ib	1400-2600	pf fe sf us	A B Z20 Z52	(v; au XC424490; co)
385	*Scytalopus rodriguezi	Pl	1200	pf	A	(au ML 156858411)
386	*Scytalopus spillmani	An Cj Ib	2400-3200	pf fe sf us	A B Z4 Z49	(au XC424619; co SIB 126327)
387	*Scytalopus opacus	An Cj Ib Mu Si	2800-3500	pf	A F	(v; ph ML115352241)
	Formicariidae
388	*Chamaeza mollissima	Ib Rc	1400-3100	sppt	B	(au; ca)
389	Chamaeza turdina	Do Vi	1500-1750	fe sf	Z54	(v)
	Furnariidae
390	*Sclerurus obscurior	Vh	1250	pf	A	(v; ph ML 158144061)
391	* Sittasomus griseicapillus	Fa Li	800-1400	pf	A	(v)
392	*Dendrocincla tyrannina	An Cj Ib Li Mu Vi SAN	2250-3000	pf sf	A B E Z52	(v; au; co CZUTOR 0527; ph)
393	*Dendrocincla fuliginosa	Fa Fr Ho Ib Ic Le Li Ma Pr SAN	900-1300	g dfm dfv	A B E Z52	(v; ca; co MPUJ 764, CZUTOR 0263; ph ML26003081)
394	* Glyphorynchus spirurus	Vh	1250	pf	A	(v; au)
395	*Dendrocolaptes picumnus	An Fa Ib Li Mu	1900-3500	sf	A B Z6 Z10 Z52	(v; co CZUTOR 0521; ph)
396	*Xiphocolaptes promeropirhynchus	An Ib Li Mu Pl Vi	1700-2800	pf fe sf	A B C E Z6 Z20 Z52	(v; ca; co CZUTOR 0584; ph ML104274931)
397	*Xiphorhynchus susurrans	Es Fa Ib Ho Le Pu	900-1800	sf	A Z16 Z20	(au XC424400, ML82108, CZUT OR0386; co MLS 341)
398	*Xiphorhynchus triangularis	Cj Cu Ib	1300-2500	sf	A C Z6 Z20 Z52	(v; co MLS 3353)
399	*Dendroplex picus	A-G Am Cm Cu Es Ho Ib Fa Ma Me Pr Pu Sa Ve Vi	350-1500	fe sf dfv oa ua	A B C E J Z16 Z20 Z25 Z47 Z52	(v; au-XC420237; co MLS 3289, CZUTOR 664; ph ML104428621)
400	*Campylorhamphus trochilirostris	A-G Cu Es Fa Gu Ho Ib Ic Le Ma Na Rb	680-1700	sf dfm sgm	A B D E Z23 Z47 Z51 Z52	(v; au XC424480; co MLS 3375, CZUTOR 0778; ph ML123826951)
401	*Campylorhamphus pusillus	Fa Ib	1200-1500	sf	A	(ca, au XC16569; ph)
402	*Lepidocolaptes souleyetii	Cha Fa Ho Ib Sl SAN	400-1400	fe gf sf	B E Z16 Z23	(v; ca; au-XC420378; co MLS 3369, CZUTOR; ph ML105911441)
403	*Lepidocolaptes lacrymiger	An Cu Ho Ib Lib Mu Pl Pr Si Vi SAN	1800-2600	pf fe gf sf	A B C Z6 Z11 Z52	(v; co CZUTOR 0654; ph ML123925381)
404	*Xenops mexicanus	Cb Cha Fa Ib Ic SAN	800-1000	sf sgm dfv	A B Z20 Z47	(v; ca; co CUMV 6984; ph ML102226081)
405	*Xenops rutilans	An Fa Ib Li Mu Si	1300-2500	pf sf sgm	A B C N Z6 Z20 Z52	(v; ca; co CZUTOR 0149; ph ML99043111)
406	*Pseudocolaptes boissonneautii	An Cj Fa Ib Mu Si Vi	1900-3500	pf fe sf p	A B C F Z6 Z10 Z20 Z48 Z49 Z52	(v; ca; co ISB 126315; ph ML22276301)
407	*Premnornis guttuliger	Cu Ib Li Mu	1900-3500	sf	A B Z52	(v; co CZUTOR 0582)
408	*Lochmias nematura	Cj Ib Pl Rb	1400-1800	sf us	A B Z23 Z48 Z51 Z52	(v; co MHN-ICN 26880, CZUTOR 516; ph)
409	*Cinclodes excelsior	An Cj He Ib Mu Si	3600-4000	ppt	A B C F Z6 Z11 Z20 Z35 Z42 Z52	(v; co; ph ML58185941)
410	*Cinclodes albidiventris	He Ib	4000	ppt	B Z42	(v)
411	*Anabacerthia striaticollis	An Cb Cu Fa Ib Li Pl Si Vh Vi SAN	1700-3000	fe sgm	A B Z10 Z16 Z20 Z52	(v; ca; co CZUTOR 0054; ph ML99052401)
412	*Syndactyla subalaris	Fa Ib Rc	2000-3000	sf us	B Z10 Z49	(v; co CZUT OR0994)
413	*Dendroma rufa	Vh	1250	pf	A	(v; au)
414	*Clibanornis rubiginosus	Ib Li	1200-1400	sf	A	(v; au XC376596, ML61689491)
415	*Thripadectes flammulatus	Ib Rb	2300-3500	fe sf us	B	(v; au ML78998871)
416	*Thripadectes holostictus	Ib	1800-2500	fe sf sgm	B Z6 Z20 Z52	(v; au; co CZUTOR 084)
417	*Thripadectes virgaticeps	Fa Ib Li	1800	fe sf	A Z10 Z52	(v; ca; ph ML76072981)
418	*Automolus ochrolaemus	Fa Ho Ib Li Ic Rb Ve	540-1000	sf dfm sgm	A B C N Z20 Z51	(v; au XC24100; ca co CZUT 0590; ph ML109878071)
419	*Premnoplex brunnescens	Cha Fa Ib Pl Si	1750-2500	fe sf us	A B E Z10	(v; ca; co CZUTOR 437; ph ML234221281)
420	*Margarornis squamiger	An Na Cj Cu Fa Ib Ic Mu Pr Si Vi	1700-4000	pf us ppt	A B C E F Z6 Z10 Z11 Z23 Z48 Z49 Z52	(v; ca; co AMHN 132229, CZUTOR 506; ph ML51937281)
421	*Leptasthenura andicola	Cj Ib Mu Si	3000-3800	ppt	A B C F Z6 Z49	(v; co; ph ML32219251)
422	*Hellmayrea gularis	An Cj Ib Rc Si	3200-3800	pf fe sppt	B Z11 Z20 Z49	(v; co SIB 126813, MHN-ICN 26223)
423	*Asthenes flammulata	Cj Ib Mu Si	2100-2600	fe rf	A B C F Z6 Z11 Z35 Z52	(v; co SIB 6743; ph ML115351491)
424	*Asthenes fuliginosa	An Ib Mu Vh	2800-300	fe rf	A	(co MHN-ICN 5916; ca; ph ML107110871)
425	*Siptornis striaticollis	Ib SAN	1800	fe	B	(v; ph ML 174982751)
426	*Cranioleuca curtata	Vh	1250	pf	A	(v; au ML 156435591, ph ML 221890931)
427	*Certhiaxis cinnamomeus	A-G Fa Gu Ib Pr	280-950	alp rf	A B E Z10 Z47 Z52	(v; au; co CZUTOR 0816; ph ML123879031)
428	*Synallaxis brachyura	A-G At Cb Cu Fa Ho Ib Ic Li Ma Pl Rb Ve Vi SAN	1000-3000	fe dfm sgm us dfv	A B E L Z20 Z51 Z52	(v; au XC420556; co MLS 3469, CZUTOR 735; ph ML72671011)
429	*Synallaxis albescens	A-G Am Cb Cha Cu Do Fa Ib Ic Le Pl Pr Rb Sl Vi	380-1700	fe dfm sgm us	A B E Z20 Z47 Z51	(v; au XC376475; ca; co CZUTOR 0348; ph ML26003001)
430	*Synallaxis azarae	An Cb Cj Cu Ib Fa Ho Li Mu Pl Pr Si Vh Vi SAN	1550-3200	fe sf sgm us	A B E Z6 Z10 Z20 Z48 Z49	(v; au XC423758; ca; co WFVZ 20731; ph ML115221491)
431	*Synallaxis unirufa	An Cj Ib	2500-3500	fe sppt us	A B Z6 Z20 Z49	(v; au ML97307601; ca; co SIB 126382)
432	Synallaxis cinnamomea	Ic	1000	sf ca	Z22	(co)
	Pipridae
433	*Chloropipo flavicapilla	Cha Cu Fa Ib Ic Li Pl	1600-2250	sf us	A B Z10 Z20	(v; ca; co CZUTOR 0568; ph) CE NT
434	*Chiroxiphia lanceolata	A-G Al Am Ib Es Sl Ve	300-950	fe sf dfv	A B Z11 Z20 Z47	(v; au; ca; co CZUTOR 0825; ph)
435	*Masius chrysopterus	Cu Do Ib Fa Me Vi SAN	1000-1500	sf	A E Z16 Z23	(v; ca; co CZUTOR 416, MLS 4230)
436	*Corapipo leucorrhoa	Fa Ho Li Ma Rb	800-1500	wf	A C G Z17 Z20 Z51	(v; ca; co CZUTOR 930, MPUJ 758)
437	*Lepidothrix coronata	Fa	1500	sf	Z10	(v)
438	*Manacus manacus	A-G Am Cm Cu Do Es Ho Ib Ic Gu Fa Le Ma Sl Or Pl Pr Pu Rb Ve Vi SAN	280-1300	fe sf dfm dfv us	A B C D E G Z5 Z8 Z16 Z23 Z25 Z47 Z51	(v; au XC386465; ca; co MLS 425, CZUTOR 30; ph ML99188661)
439	*Macheropterus striolatus	Es Fa Ho Li	600- 1000	sf wf	Z10 Z20 Z22 Z35	(v; co AMHN 94973; ph L105060731)
440	* Pseudopipra pipra	Fa Li Rb	1400-1600	sf	A Z10 Z51	(au ML970632411; co CZUT557; ph ML123832711)
441	*Ceratopipra erythrocephala	Ho Ib Fa Ma	1200	sf	A Z20	(v; ca; co AMHN 94968; au ML81684; ph ML123832151)
	Cotingidae
442	*Pipreola riefferii	An Cj Fa Ib Ho Mu Si SAN	2500-3000	pf fe sf	A B C F Z6 Z7 Z11 Z20	(v; ca; co CZUTOR 0083; ph ML99050311)
443	*Pipreola arcuata	An Ib	2600-2800	pf sf	B Z6 Z11	(v; co SIB A6778; ph ML115212811)
444	*Pipreola aureopectus	Pl	2000	sf	A	(au ML97063491; ph ML97066671)
445	Doliornis remseni	Rb Pl Rc Cj	3300 - 3800	ppt sppt	Z55 Z56	(v) In areas of páramo vegetation in Tolima
446	*Ampelion rubrocristatus	An Cj Ib Le Li Mu Si	2200-4000	fe sf	A B C Z6 Z23	(v; co MHN-ICN 27018, CZUTOR 0069; ph ML114073411)
447	*Ampelion rufaxilla	Mu Rb Rc	1900-2700	sf	B Z56	(v) Several photographic records on the border with the department of Huila in the PNN nevado del Huila
448	*Rupicola peruviana	At Co Es Ib Fa Pl Rb SAN	1500-2100	sf sscm	A L Q Z17 Z20 Z25	(v; au; co CZUTOR 1444; ph ML98753151)
449	*Pyroderus scutatus	Rc	780- 1200	rf	A Z20 Z33	(MNHNP CG1928.1067)
450	*Lipaugus fuscocinereus	Cj Ib Vi	1850-2800	pf ppt sf	B Z6	(v; au; co ANSP 154658; ph ML22278721)
	Tityridae
451	*Tityra inquisitor	A-G Co Es Gu Fa Ib Ho Li Ma Or	350-685	fe rf	A B D Z10 Z20 Z47	(v; co MHN-ICN 9065, CZUT OR1500; ph ML99193431)
452	*Tityra semifasciata	A-G Co Es Fa Pl Sl Rc Rv	340-1600	p oa	A B Q Z16 Z20 Z32	(v; co MLS 4112)
453	*Pachyramphus versicolor	Cj Fa Ib Pl	1900-2800	fe sf	B C Q Z10	(v; co AMHN 112414; ph ML97743731)
454	*Pachyramphus rufus	Co Ho Fa Ib Gy Li Me Pu Sl SAN	540-1000	wf gf rf	A B J Z16 Z20	(ca; co MLS 4053; ph ML123899261)
455	*Pachyramphus cinnamomeus	A-G Fa Ho Ib Ma Ve	640-1800	sf dfv	A B C Z10 Z20 Z35	(v; co AMHN 94936, CZUTOR 865)
456	*Pachyramphus polychopterus	Cha Co Ho Ib SAN	500-1800	wf	A Z20	(v, co AMHN 71743; ph ML123914521)
	Tyrannidae
457	*Platyrinchus mystaceus	Ib Ic Rb	1800	mf sf	A Z51	(ca; co CZUT 558; ph)
458	*Pseudotriccus ruficeps	Cj Ib Rc Si SAN	1900-3500	sf	A B Z6 Z20 Z35 Z49	(ca; co CZUTOR 1250)
459	*Pogonotriccus poecilotis	Fa Ib Li Pl Vi SAN	1750-3500	b sppt	A B E Z10 Z20	(v; ca; co AMHN 112242)
460	*Pogonotriccus ophthalmicus	Fa Ib He Mu SAN	1300-2400	pf sf	A B Z10 Z20	(v; ca; co AMHN 112285; ph ML123897501)
461	*Phylloscartes superciliaris	Vh	1250	pf	A	(v)
462	*Mionectes striaticollis	An He Fa Ib Li Pl Pr Rc Si Vh Vi	400-2600	pf fe sf sgm	A B E I Z6 Z10 Z23 Z47 Z48	(v; ca; co CZUTOR 040; ph ML79638951)
463	*Mionectes olivaceus	A-G Do Fa Ho Ic Ma Li Ve	1500	fe sf	A C E	(v; ca; co CZUTOR 0414)
464	*Mionectes oleagineus	A-G Al Cha Fa Gu Ho Ib Ic Le Pr Ve Vi SAN	280-1600	fe mb us dfv	A B C D E W Z8 Z23 Z47 Z48	(v; ca; co MPUJ 855, CZUTOR 258; ph ML123920351)
465	*Leptopogon amaurocephalus	A-G Cha Cu Es Fa Ib Ma Pr Ve Vi	350-1100	dfv	A B C D E J W Z11 Z16 Z47	(v; ca; co; MLS 5003, CZUTOR 0319; ph)
466	*Leptopogon superciliaris	A-G Ho Ib Li Ma Ve Vi	750-1300	sf dfv	A B	(v; au; co CZUTOR 1006; ph ML123905261)
467	*Leptopogon rufipectus	Fa Ib Rb	2500	pf sf	B Z6 Z10	(ca; co CZUTOR 0765; ph ML78849961) CE
468	*Tolmomyias sulphurescens	A-G Cha Cm Fa Gy Gu Ho Ib Ma Me Na Sa Sl Ve	350-1300	b sf dfv	A B C W Z16 Z20 Z47	(v; au XC335916ca; co MLS 4658 CZUTOR 417; ph)
469	*Lophotriccus pileatus	An Ib Ic Li Mu Vi SAN	2100-1800	pf sf sgm p	A B W Z16 Z47 Z48	(v; au XC421235; ca; co MLS 4732, CZUTOR 882; ph ML23232981)
470	*Atalotriccus pilaris	A-G Cha Cu Cy Es Fa Ho Ib Gy Ma Na Pr Pu Vi SAN	280-780	dfv	A B C E Z16 Z20 Z47	(v; ca; co MLS 4734, CZUTOR 294; ph ML65473221)
471	*Hemitriccus margaritaceiventer	A-G Al Cha Fa Ib Ho Ma Me Pu Ve	340-750	dfv	A B C J Z10 Z20 Z47	(v; co CZUT OR1359; ph ML75626401)
472	*Hemitriccus granadensis	Ib Fa Li Mu	2250-2800	pf sf sgm p	A B Z10 Z20	(v; co ANSP 153871)
473	*Poecilotriccus ruficeps	An Cj Fa Ib Pl Si SAN	1800-3500	sf p	A B C Z20	(v; co AMHN 112218; ph ML115221431)
474	*Poecilotriccus sylvia	A-G Am Cha Co Ib Ho Fa Ma Pu Vi	350-900	dfm dfv	A B Z9 Z16 Z20 Z47	(v; co MLS 8288, CZUTOR 727; ph)
475	*Todirostrum cinereum	A-G CA Cb Co Cu Es Fa Gu He Ho Ib Ic Le Li Ma Me Pl Pr Rb Rc Sl Ve Vi SAN	280-1900	fe rf sf g dfm sgm dfv oa ua	A B E J W Z11 Z16 Z20 Z47 Z48 Z51	(v; au XC424491; ca; co MLS 4715, CZUTOR 350; ph ML72671281)
476	*Todirostrum nigriceps	Pu Fa Ho	300-400	dfv	A	(v; ph)
477	*Myiotriccus ornatus	Ho Vi	1750	sf	A C E Z20	(v; co; ph ML 156434011)
478	*Nephelomyias pulcher	Ib Li	1500-200	sf	A C	(v, ph ML 79689091)
479	*Hirundinea ferruginea	Ib	1800	oa	A	(v; co SIB A348; ph)
480	*Pyrrhomyias cinnamomeus	An Cj Fa Ib Li Mu Pl Si Vi SAN	1900-2800	fe ppt rf sf rf sgm	A B Z6 Z11 Z20 Z48 Z49	(v; au XC428187; co SIB 126321; ph ML115221451)
481	*Zimmerius chrysops	An Cb Cu Do Fa He Ho Ib Ic Le Me Mu Pl Pr Rb Vh Vi	1000-2000	fe sf p dfv	A B C E W Z6 Z20 Z47 Z51	(v; au XC157385; ca; co MPUJ 751, 908; ph ML123928791)
482	*Euscarthmus meloryphus	A-G Ca Cha Cm Ib Fa Ho Ma Ve	540-900	dfm dfv	A B C W Z20 Z36	(v; ca; co CZUTOR 0389; ph)
483	*Camptostoma obsoletum	A-G Am Cha Cu Fa Ib Le Ve	300-1300	sf fe sgm p	A B C D Z10 Z23	(v; au XC335017; ca; co MPUJ 505, CZUTOR 0197; ph ML123884401)
484	*Elaenia flavogaster	A-G At Cb Cm Cha Co Cu Do Es Gu Ho Ib Ic Fa Le Li Pl Pr Rb Sl Ve Vi	300-2000	fe sf dfm dfv p oa ua	A B C E L W Z16 Z23 Z47 Z48 Z51	(v; au XC424613; ca; co MLS 4916, CZUTOR 337; ph ML123883711) WD
485	*Elaenia parvirostris	Cu Ib Ic Pr Ve Vi	750-1000	sf p dfv	B W	(v; ph ML 123919531) M
486	*Elaenia chiriquensis	Do Ib Ic Fa Li Ma Pr	780-1500	sf p dfv	A B E Z6 Z23	(v; ca; co CZUTOR 0252; ph ML98988291)
487	*Elaenia frantzii	An Do Fa Ib Li Me Pl Pr Si Vi SAN	1000-3000	sf p oa	A B C E Z6 Z11 Z20 Z48 Z49	(v; au-XC424585; co CZUTOR 0039; ph ML97745681)
488	*Elaenia pallantagae	Ib Ho Rv Pl	600-1500	sf	A B Z6 Z9	(v; ca; co CZUTOR 0136; ph ML123919531)
489	*Tyrannulus elatus	A-G Am Cm Ho Ib Fa Le Me Rb Sl	300-1300	sf sgm	A B C Z10 Z16 Z20	(v; au XC424041; co MLS 4984, MHN-ICN 8628; ph ML123883491)
490	*Myiopagis gaimardii	Li Me	400-500	sf	Z16	(co MLS 8004)
491	*Myiopagis viridicata	Cha Cm Cu Es Fa Ib Ic Ho Li Me	350-1300	rf p dfv	A B C E J W Z10 Z16 Z23 Z36	(v; ca; co MLS 4964, CZUTOR 368; ph ML123886491)
492	*Capsiempis flaveola	A-G Al At Cm Cha Ic Gy Es Fa Ma Me Sl Ve	300-630	dfm	A B C D Z16 Z23	(v; au XC365770; ca; co MLS 5027, CZUT OR1426)
493	*Acrochordopus zeledoni	Ib	1400-1600	sf	A	(au ML58939131 ph ML58939041)
494	*Phyllomyias griseiceps	A-G Cb Cu Ib Le Rb	350-1600	sf	A D Z20 Z51 Z52	(v; au XC424614; co AMHN 132239; ph ML123883071)
495	*Phyllomyias plumbeiceps	Ib Fa Vi Pl	1300-1800	sf	A H G Z10	(v; au)
496	*Tyranniscus nigrocapillus	Cj Cu Fa Ib Me Mu Pr Vi	1500-3200	fe sf p	B E J Z6 Z10 Z11 Z20 Z49	(v; co CZUTOR 0595; ph ML 22279311)
497	*Tyranniscus cinereiceps	Cj Ib	1900-2500	sf fe sgm	A B C Z6 Z20	(v; co CZUTOR 0041)
498	*Tyranniscus uropygialis	Ib Me Pl	3500	P	Z11 Z49	(v; co SIB, MHN- ICN 26179)
499	*Nesotriccus murina	A-G Al Cm Cha Es Fa Ho Ib Ic Gu Ma Me Pr Sl Ve Vi	300-1500	fe sf p	A B C E Z16 Z20 Z47	(v; au XC420171; ca; co MLS 5026, CZUT OR1483; ph ML105911651)
500	*Mecocerculus poecilocercus	Cj He Ib Mu	1900-3500	pf fe sf	A B Z6 Z23	(au ML25990061; co CZUTOR 0742; ph)
501	*Mecocerculus stictopterus	An Cj Ib Mu Sa Si	1900-3600	pf fe	A B C D Z6 Z11 Z23 Z49	(v; co SIB 6702; ph ML99049501)
502	*Mecocerculus leucophrys	An Cj Fa He Ib Mu Rc Si	1400-3600	pf sf sgm p ppt	A B C F Z10 Z11 Z23 Z49	(v; au XC96385; co CZUTOR 1265; ph ML32219331)
503	*Mecocerculus minor	An Ib Li Mu	1700-2800	pf sf p	A B	(v; co CZUTOR 0233; ph ML96881941)
504	*Pseudocolopteryx acutipennis	Ib Rc	1300	sf	B C Z9	(v; co CZUTOR 1084; ph ML70968771)
505	*Serpophaga cinerea	Cb Fa Fr He Ib Li Mu Vi Vh SAN	1150-2500	acr rf	A B E J Ñ Z6 Z10 Z20 Z47	(v; au XC423025; co; ph ML123893531)
506	*Uromyias agilis	Cj Ib Rc	3000-3500	pf fe sf ppt	B Z49	(v; au ML97304141; co MHN-ICN 5754, CZUT OR1270) CE
507	*Legatus leucophaius	A-G Am At Cu Es Fa Ib Le Ma Me Pr SAN	300-1200	sf ocga	A B C E L W Z16 Z23 Z25 Z47	(v; au XC424493; ca; co MLS 447; ph ML24062881)
508	*Pitangus sulphuratus	A-G Am Cm Cha Co Cu Do Es Gu Fa Gu Ho Ib Ic Le Li Ma Me Pl Pr Pu Rb Sa Sl Ve Vi SAN	300-1700	fe rf g sgm p dfv oa ocga ua	A B C E W Z11 Z16 Z20 Z47 Z48 Z51	(v; au XC424597; ca; co MLS 454, CZUTOR 447; ph ML123874091) WD
509	*Philohydor lictor	A-G Al Ib Pi Sl	430-100	dfm	A B	(v; au; ph ML123874341)
510	* Machetornis rixosa	A-G Al Co Fa He Ib Sl	300-2500	p oa ocga ua	A B Z10 Z11 Z47 Z48	(v; co CZUTOR 0789; ph ML ML123874571)
511	*Megarhynchus pitangua	A-G At Cu Es Fa Gu Ib Le Ma Me Rb Sl Ve SAN	280-1300	fe rf sf p dfv ua	A B E J L W Z11 Z16 Z23 Z47 Z51	(v; au XC424865; ca; co MLS 8147, CZUTOR 33; ph ML123872011)
512	*Myiodynastes hemichrysus	Fa He Ib Pr Pl Si	1800-2400	fe sf	A B Z10 Z20	(v; au; co ANSP 153606; ph ML123878341)
513	*Myiodynastes luteiventris	An Cha Fa Ib Ma	400-2100	dfv wf	A C D Z20 Z52	(v; co AMHN 112316) M
514	*Myiodynastes maculatus	A-G Cha Es Gu Ib Fa Li Me Pl Rb Sl SAN	630-1400	fe rf dfv	A B C W Z16 Z47 Z51	(v; au XC424489; ca; co MLS 4427; ph ML123878031) M
515	*Myiozetetes cayanensis	Al A-G Am Cm Co Do Es Gu Fa Ho Ib Ma Me Pr Pl Ve SAN	300-1500	fe sf p dfv oa	A B C E W Z6 Z8 Z11 Z16 Z23	(v; au XC439770; co MLS 4451, CZUTOR 290; ph ML123873881)
516	*Myiozetetes similis	A-G Al Cb Cha Co Cu Do Es Fa Gu Gy Ib Le Pr Pu Rb Sl Ve Vi	300-1850	fe rf sf p dfv oa cga ocga ua	A B C D W Z16 Z23 Z47 Z51	(v; au; co MLS 4479, CZUTOR 272; ph ML72671421) WD
517	*Myiozetetes granadensis	Co	380	dfv	Z20	(co AMHN 71870)
518	* Conopias cinchoneti	Ib	1550	dfm	A Z52	(v)
519	*Empidonomus varius	Ib Le	950-1100	sf	A	(v) M
520	*Tyrannus melancholicus	A-G An Am At Ca Cb Cha Cm Co Cu Es Ib Ic Gu He Ho Fa Le Li Ma Me Mu Pl Pu Rb Si Sl Ve Vi Vh SAN	280-2600	fe gf rf sf g sgm p dfv oa ocga ua	A B C E L W Z6 Z10 Z11 Z20 Z47 Z48 Z51	(v; au XC423704; ca co CZUTOR 0648; ph ML72671521)
521	*Tyrannus savana	A-G Al At Cm Cu Do Es Ib Fa Gu Ho Le Li Na Me Mu Pr Pu Sl Vi	300-2800	fe rf sf p sgm dfv oa rfa ua	A B E J W Z10 Z11 Z16 Z20 Z36 Z47 Z48	(v; co MLS 4361; ph ML111646811) M
522	*Tyrannus tyrannus	A-G Cha Cm Es Ib Fa Ho Le Ma Pl	450-1750	as p dfv oa	A B C W Z20 Z25 Z47	(v; co MHN-ICN 5735, MLS 1765; ph ML42732701) M
523	*Tyrannus dominicensis	Es Ib Ho	300-1000	dfv	A Z20	(v; co AMHN 94960) M
524	*Myiarchus tuberculifer	A-G Cu Ib Li Ma Pr Vi	280-1200	fe sf p	A E	(v; au XC424030; co CZUTOR 333 ca; ph ML79639071)
525	*Myiarchus panamensis	A-G Cb Cha Cm Es Gu Fa Ib Li Sa Ve	500-800	dfv p oa	A B C W Z16 Z23 Z36	(ca; co MLS 4533, CZUT OR1236; ph ML123876001)
526	*Myiarchus apicalis	A-G At Cha Cu Do Es Gu Gy Fa Ho Ib Li Ma Me Sl Ve	280-1600	fe p dfv oa	A B C E W Z10 Z16 Z20 Z47 Z48	(v; au; ca; co MLS 4561, CZUTOR 182; ph ML123880191) E
527	*Myiarchus cephalotes	Cb Cj Ib Fa Le Li Mu	1700-2800	ppt sf p oa	A B C J Z5 Z6 Z20	(v; au XC423691; ca; co CZUTOR 0846; ph ML120521251)
528	*Myiarchus crinitus	Fa Ib Le Sl Ve Vi	400-950	sf dfv	A D W Z20	(v; au ML86923331; co DNHM 56699; ph ML24063581)
529	*Myiarchus tyrannulus	A-G Es Ib Me Pr	400- 1800	sf p	A B Z16 Z20	(v; co MLS 7787)
530	*Colonia colonus	A-G Cm Cha Cu Fa Fr Ho Ma Me Pr	385-900	fe p	A E J W Z23 Z47	(v; co MHN-ICN 4430; ph ML123923421)
531	*Myiophobus flavicans	Cj Cu Ib Fa Pl Rb SAN	2400-3000	sf sgm p	A B C E Z6 Z35	(v; ca; co CZUTOR 0309; ph)
532	*Myiophobus fasciatus	Cb Cha Fa Ho Ib Ic Li Pl Rb Vh Vi	640-10000 rara vez a 2250	sgm r dfv	A B C W Z22 Z51	(v; au ML82121; co CZUTOR 0392; ph ML105235981)
533	*Silvicultrix frontalis	Cj Ib Si	2500-3100	pf fe p	A B C F Z49	(v; ca; co SIB 126763; ph)
534	*Silvicultrix diadema	Ib Mu Si	2500-3200	pf fe p	A B Z49	(v; ph ML115221471)
535	*Ochthoeca cinnamomeiventris	An Ib Fa Mu Pl Si Rc Vi	1750-2900	fe rf sf p	A B E Ñ Z6 Z11 Z20 Z48 Z49	(v; au; co CZUTOR 189; ph ML123893141)
536	*Ochthoeca rufipectoralis	An Fr Ib Mu Rc	2500-3500	pf fe p	A B O Ñ Z6 Z20 Z49	(v; co ISB 126290; ph ML114075331)
537	*Ochthoeca fumicolor	An Cj He Ib Mu Si SAN	2500-3500	pf fe p	A B C F W Z6 Z11 Z23 Z49	(v; ca; co CZUTOR 0291; ph ML115212671)
538	*Pyrocephalus rubinus	A-G Am Cm Cha Co Cu Es Gu Ho Ib Fa Le Li Ma Me Pu Sa Sl Vi	280-1700	fe rf g dfm sgm p dfv oa ocga ua	A B C E W Z16 Z20 Z25 Z47 Z48	(v; au XC425867 co MLS 4338; ph ML123877541) WD
539	*Knipolegus poecilurus	Cs Ib Rc	2000-2750	fe sgm oa	B Z23	(v ca co CSJ 133781ph)
540	*Fluvicola pica	A-G Co Es Gu Fa Ho Ib Na Li Pr Pu Sl Ve Vi	280-950	alp acr rf dfv	A B C E W Z10 Z16 Z20 Z47	(v; ca; co MLS 4318, CZUTOR 759; ph ML123874881)
541	*Arundinicola leucocephala	Co Ib Pu Sa	300-950	dfv oa	A B D Z23 Z47	(v; co MHN-ICN 7038, CZUTOR 815; ph ML123881071)
542	*Muscisaxicola alpinus	An He Ib Mu Si Vh	3300-4200	r ppt oa	B C G Z11	(co MHN-ICN 4506, 20450; ph ML78852391)
543	*Myiotheretes striaticollis	An Cj Ib Pl Si	1900-2600	sf p r oa	A B F Z6 Z20	(v; au ML28978891; co ANSP 153601; ph ML115212851)
544	*Myiotheretes fumigatus	An Ib Mu Si	2400-3200	fe sgm r oa	A B Z11 Z49	(v; co SIB 126778, CZUTOR 700; ph)
545	*Cnemotriccus fuscatus	A-G Cha Es Ib Pl Sl Ve	300-900	dfm dfv	A B D J Z16 Z20	(v; ca; co MLS 4624, CZUTOR 483; ph ML123884681)
546	*Sayornis nigricans	A-G Cu Fa He Ib Ic Li Me Pl Pr Rb Sl Ve Vi	700-2500	alp fe gf rf sf	A B C Z6 Z11 Z16 Z25 Z47 Z48 Z51	(v; co MLS 8003, CZUTOR 303; ph ML123879601)
547	*Empidonax virescens	Fa Ib Le Pie	1100-1500	fe sf	A B Z9	(v; co CZUTOR 0818) M
548	*Empidonax traillii	Cm Fa Fr Ho Ib	500-2000	fe sf	A B C Ñ W Z10 Z47 Z48	(v; co MHN-ICN 26167; ph) M
549	*Empidonax alnorum	Cm Es Ib Ho Vi	300-1500	fe sf	A Z20	(ca; co MHN-ICN 4423) M
550	*Contopus cooperi	Ib Fa Li SAN Pl	1000-2000	sf	A	(v; ph ML99189971) NT M
551	*Contopus fumigatus	An Cb Cu Fa Ib He Mu Si Vh Vi Pl	900-2800	fe ppt sf oa ocga	A B E Z6 Z10 Z23	(v; au XC335997; co CZUTOR 0645; ph ML43403191)
552	*Contopus sordidulus	Me Mu	2800	sf	A Z23	(v; ca; co MHN-ICN 4425) NT M
553	*Contopus virens	Es Fa Ib Mu Rb	1000-1200	fe rf sf	A B Z6 Z47 Z51	(v; au XC364398; ca; co MHN-ICN 4427, CZUTOR 0702) M
554	*Contopus cinereus	A-G Cha Ho Ib Ic Le Li Ma Ve	500-1200	fe sf	A Z23 Z47	(v; ca; co MHN-ICN 31684)
	Vireonidae
555	*Cyclarhis gujanensis	A-G Cb Cm Cha Cu Do Es Fa He Ho Ic Ib Ma Me Pr Sl Ve	280-2200	pf rf sf dfv ua	A B C E Z16 Z23 Z47	(v; au XC424453; co MLS 7964, CZUTOR 897; ph ML123928241)
556	*Cyclarhis nigrirostris	An Fa He Ib Mu Vh	2200-2500	pf sf	A B Z6 Z20 Z48	(v; au XC421237; ML96502071; ca co CZUTOR 0057; ph)
557	*Hylophilus flavipes	Am Cha Es Fa Fr Gy Gu Ib Ic Le Ma Me Pr Rb Sl Ve	280-1300	sf p dfv	A B C E J C16 Z23 Z47 Z51	(au XC424394; ca; co MLS 5795, CZUTOR ; ph ML123831561)
558	*Vireolanius eximius	Cb Fa	1200-1400	bh	A	(v; au)
559	*Pachysylvia decurtata	Ib Ma Me	1000- 1200	sf p	A Z23	(v; co WFVZ SS-42967)
560	*Pachysylvia semibrunnea	At Cu Fa IbIc Li Rb	670-2250	sf p	A B E Z9 Z48 Z51	(v; au-XC424034; co CZUTOR 282; ca; ph)
561	*Vireo flavifrons	Ib Ma	900-1300	fe sf	A C G	(v; co) M
562	Vireo philadelphicus	Ib Fa Sl	1400	sf	A Z10	(v; ca; co; ph) M
563	*Vireo leucophrys	Cj Cha Cu Fa Ib Me Vh	540-2400	sf dfv	A B E Z6 Z10 Z11	(v; au XC424496; ca; co CZUTOR 055; ph ML79639131)
564	*Vireo olivaceus	Es Fa Fr Ib Cha Le Ma	1000-2400	sf	A B Ñ Z20 Z47	(v; ca; co MPUJ 740, CZUTOR 611; ph ML117807641) M
565	*Vireo flavoviridis	Cha Co Fa Ma Me	300-800	dfv	A C D Z20	(v; co MHN-ICN 5437; ph ML123890351) M
566	Vireo altiloquus	Fa Pr	1200	dfv	A	(v) M
	Corvidae
567	*Cyanolyca armillata	An Cj Ib Mu Pl Rc Si SAN	1900-2800	pf sf	A B C F Z6 Z11 Z20 Z49	(v; au; co SIB A6826; ph ML78850691)
568	*Cyanocorax affinis	A-G At Cha Gy Ho Ib Ma Me Pr Pu Sl Ve Vi	280-1000	rf sf dfv	A B C E L W Z16 Z20 Z47	(v; au XC424495; co MLS 5222; ph ML123879711)
569	*Cyanocorax yncas	An At Cj Fa Ib Pl Rb Si Vi SAN	1700-2600	pf fe rf sf	A B C E J L Z6 Z10 Z48 Z51	(v; au XC421112; co ANSP 154818; ph ML115213281)
	Hirundinidae
570	*Pygochelidon cyanoleuca	An A-G Cu Fa Fr He Ib Ic Le Li Mu Sl Pl Pr Si Vi Vh SAN	300-3000	rf dfv oa ua	A B C E W Z20 Z47 Z48 Z49	(v; co ISB 126317, CZUTOR 385; ph ML123830491) WD
571	*Oreochelidon murina	An Cj Cu He Ib Mu Pr Rc Vi SAN	1700-4000	sf p ppt oa	A B F Z6 Z49	(v; ca; co SIB 126292, CZUTOR 002; ph ML123830221)
572	*Oreochelidon flavipes	Ib	3000	ppt oa	A B Z6	(v; co ANSP 154234)
573	*Atticora tibialis	Li Fa	800-2000	rf oa	A	(v; ph ML123829391)
574	*Stelgidopteryx ruficollis	A-G Cu Ho Ib Ic Gu Fa Le Li Pl Pr Pu Rb Sl Ve Vi SAN	280-2400	rf p dfv oa	A B C E Z47 Z48 Z51	(v; ca; co CZUTOR 008; ph ML123827941) WD
575	*Progne tapera	A-G Cha Es Ho Ib Li Me Pr Sl Vi	350-1800	sf oa ua	A B C D E Z16 Z20 Z35	(v; ph ML 197917961) M
576	* Progne subis	Am Ib	1000- 1200	oa	A	(ph ML718291)
577	*Progne chalybea	A-G Es Ho Ib Fa Ma Me Ve	350-1200	pf oa ua	A B D W Z35	(v; CZUT OR1452; ph ML123827721) M
578	*Tachycineta albiventer	A-G Cu Gu Ib Ho Li Pr Pu Sl	390-1300	rf dfv oa	A B E Z47	(co; ph ML104428641 v)
579	*Riparia riparia	Fa Ib Vi	900-1850	dfv oa	B E Z10	(v; co; ph) M
580	*Hirundo rustica	A-G Al Fa Ib Ma	350-900	rf dfv oa	A B Z10 Z11	(v; co; ph ML123827241) M
581	*Petrochelidon pyrrhonota	A-G Ib Li Sl	300-1000	dfv oa	A	(v) M
	Troglodytidae
582	*Microcerculus marginatus	Cu Do Ic Fa Ve	500-1100	sf mcs	A E	(v; au; ca; co CZUTOR 0356; ph ML123824371)
583	*Troglodytes musculus	A-G Am Cb Cha Cm Cj Co Do Es Fa Gu He Ho Ib Ic Le Li Ma Mu Pl Pr Rb Sl Ve Vi SAN	300-2600	sf p dfv oa ua	A B C E W Z6 Z11 Z16 Z20 Z25 Z47 Z51	(v; au XC424026; co MLS 5449, CZUTOR 331; ph ML123824591) WD
584	*Troglodytes solstitialis	An Cj Ib Mu Si SAN	2600-3600	sf p us	A B C F Z6 Z20 Z49	(v; au ML28984741; co SIB 126390; ph ML114073211)
585	*Cistothorus platensis	An Cb Cj Ib Si	3000-4000	ppt	A B C F Z6 Z11 Z35 Z49	(v; au-XC96379; co CZUTOR 1268; ph ML123901131)
586	*Campylorhynchus zonatus	A-G Fa Fr Ho	300-1400	ua	A C G Z47	(v; ph ML99192301)
587	*Campylorhynchus griseus	Co Do Fa Ib Gu Pr Pu Sl Vi	300-1500	fe p dfv oa ua	A B E W Z5 Z10 Z20 Z47	(v; au; co MHN-ICN 11931; ph ML123873491)
588	*Pheugopedius spadix	Fa	900-1100	sf	A	(au ML119598531)
589	*Pheugopedius fasciatoventris	A-G Cb Cu Do Es Gu Gy Fa Ho Ib Le Me Or Pl Pr Pu Rb Sl Ve Vi SAN	300-1500	sf sgm dfv	A B C E W Z10 Z16 Z20 Z47 Z51	(v; au XC424398; ca; co MLS 5365, CZUTOR 269; ph ML123888071)
590	*Pheugopedius mystacalis	An Cb Cj Es Fa Ib Pl Rb Si SAN	1550-2000	fe sf ch	A B Z6 Z7 Z10 Z16 Z48 Z51	(v; au XC424587, ML58032291; co 511; MLS 8314 ph)
591	*Pheugopedius sclateri	Ib Ic	1800-2000	sf	A B C	(v; au; co AMHN 154524, CZUT OR1005; ph ML107748361)
592	*Cantorchilus nigrocapillus	Cs Ib Fa Fr	1200-2500	sf	A B Ñ Z10	(au; ph ML72672001)
593	*Cantorchilus leucotis	A-G Cha Cm Cu Es Gy Ho Ib Le Ma Me Pr Sl Ve Vi	300-1300	rf sf dfm us	A B C D W Z16 Z20 Z47	(v; au XC424616; ca; co MLS 5316, CZUTOR 0332; ph)
594	*Cinnycerthia unirufa	An Cj Ib Si Rc	2500-3000	pf sf us	A B C Z49	(v; au ML103814321; co CZUTOR 1249)
595	*Cinnycerthia olivascens	Ib Mu	2400-2800	pf sf us	A B C Z6	(v; au; co MHN-ICN 37880, CZUTOR 192; ph ML23813041)
596	*Henicorhina leucosticta	A-G Al Ib Ma Ho Sl SAN	780-1400	dfm sgm dfv	A B C Z10 Z47	(v; au; ca; co CZUTOR 0973; ph)
597	*Henicorhina leucophrys	An Cb Cj Do Fa He Ho Ib Ic Li Mu Pl Vh Vi SAN	1600-2800	sf sgm	A B C J Z6 Z10 Z20 Z48	(v; au XC424623, ML98610431; ca co CZUTOR 0186; ph ML115221401)
598	*Cyphorhinus thoracicus	Cj Cs Fa Ib Si	1900-3500	fe	A B C Z10 Z20 Z35	(v; au ML94669671; co AMHN 112564)
	Polioptilidae
599	*Ramphocaenus melanurus	A-G Es Fa Li Ve Vh	500-860	sf	A	(v; au ML81658; co CZUTOR 1232; ph ML105060121)
600	*Polioptila plumbea	A-G Al Cha Cm Es Gy Ho Ib Fa Ma Me Pl Pr Sa Sl Ve	250-1000	dfv sgm	A B C E J Z16 Z20 Z47	(v; au-XC96416; ca; co MLS 5730; ph ML123888531)
	Donacobiidae
601	*Donacobius atricapilla	A-G Am Es Fr Ho Ib Ma Pu	300-1200	alp acr	A C Z20 Z47	(v; co AMHN 122541; ph ML109227211)
	Cinclidae
602	*Cinclus leucocephalus	An Cj Ib Li Pl Vi	1700-3000	acr	A B E Z6	(v; au; co CZUTOR 1421; ph ML79639151)
	Turdidae
603	*Myadestes ralloides	An Ca Cb Cj Fa Ib Li Mu Pr Si Vi SAN	1200-2600	pf sf	A B C E W Z10 Z20 Z48	(v; au XC421234, ML98601161; ca; co CZUTOR 080; ph)
604	*Catharus aurantiirostris	Cb Ib Li SAN	1800	rf	A B	(v; au XC423639; ca; ph ML96501551)
605	*Catharus fuscater	Ib Si	1800-2100	sf	A	(v; ca; co CZUTOR 0468)
606	*Catharus fuscescens	Ib	1900-3500		B K	(v; co) M
607	*Catharus minimus	Fa Ib Pl	2000	sf fe	B C Z10	(v; ca; ph ML82022581) M
608	*Catharus ustulatus	An At Cb Cha Cj Cu Do Fa Ho Ib Le Li Ma Me Pr Vi SAN	280-2250	sf cga ocga ua	A B C E L W Z20 Z47 Z48	(v; au XC376479; co CZUT OR 0314; ph ML72672881) M WD
609	*Turdus leucops	Ib	1500-1800	sf	A Z52	(v; ca; co CZUT-Or 523; ph)
610	*Turdus leucomelas	A-G Al CA Cha Cu Es Fa Fr Ho Ib Ic Le Ma Me Pr Rb Ve Vi SAN	280-1600	fe rf sf g dfv oa ocga ua	A B C E Ñ Z11 Z16 Z20 Z47 Z48 Z51	(v; au XC424618; ca; co MLS 5585, CZUTOR 231; ph ML123824851)
611	*Turdus ignobilis	A-G Al An At Ca Cb Cm Co Cu Do He Ho Ib Ic Fa Le Li Ma Me Na Pl Pr Rb Sl Ve Vi SAN	280-2400	fe rf sf g p oa cga ocga ua	A B C E L Z6 Z11 Z16 Z20 Z25 Z47 Z48	(v; au XC420238, ML82139; ca co MLS 7988, CZUTOR 67; ph ML72672871)
612	*Turdus fuscater	An Cb Cj Fa Ib Li Mu Pl Rc Si Vi Vh SAN	1800-3600	pf rf sf p ppt	A B C E F Z6 Z10 Z11 Z20 Z48 Z49	(v; au; ca; co SIB 126400, CZUTOR 95; ph ML58185661)
613	*Turdus serranus	An Cj Ib Pl Vi SAN	1850-2800	pf sf p ppt	B E F Z11 Z16 Z20 Z48	(v; co MLS 559, CZUTOR 43; ph)
	Mimidae
616	*Mimus gilvus	At Cm Cu Co Es Fa Gu He Ho Ib Li Ma Me Mu Pl Pr Rb Sl Ve Vi SAN	380-2500	rf sf p oa	A B C E L W Z6 Z11 Z16 Z25 Z47 Z48 Z51	(v; au; co MLS 556, MHN-ICN 11186; ph ML72672141)
	Estrildidae
617	*Lonchura malacca	Al Ib Sl	640-1000	aw rf dfm sgm p dfv rfa	A B V Z11Z47	(v; au; CZUTOR 0457; ph ML63999191) INT
618	*Lonchura atricapilla	Ib	800-1000	alp	A	(ph ML63695581) INT. Apparently non-established population
	Fringillidae
619	*Spinus spinescens	An Cj Ib Mu Rc Si	3500-4000	ppt	A B C F Z20 Z48 Z49	(v; co ISB 126380; ph ML32219391)
620	*Spinus magellanicus	Ib Vi	1750-3500	ppt	B E Z11	(v; co SIB A6786)
621	Spinus xanthogastrus	He Ib Si SAN	2100-3000	fe	A B	(v; au XC421110; ph ML72672421)
622	*Spinus psaltria	At Cb Cha Cm Cu Es Fa Gy Ho Ib Le Li Pl Rb Sl Vi SAN	540-2400	dfm sgm p dfv p zc ocga ua	A B C E L Q Z6 Z16 Z23 Z47 Z48 Z51	(v; au; ca; co MLS 7449, CZUTOR 316; ph ML123872231)
623	*Euphonia concinna	A-G Cm Co Cu Es Fa Gu Ho Ib Me Sl Pr Ve Vi SAN	350-1200	fe rf dfv	A B C E Z16 Z23	(v; au-XC424397; ca; co MLS 6517¸ CZUTOR 190; ph ML111645851) E
624	*Euphonia laniirostris	A-G Am Cha Cm Co Cu Do Es He Fa Ho Ib Ic Le Ma Me Pl Rb Rc Sl Ve Vi SAN	280-2000	sf sgm dfv ocga zc ua	A B C E Z16 Z47 Z48 Z51	(v; au ML81691; ca co MLS 8281, CZUTOR 13 ph ML123871861 WD
625	*Euphonia fulvicrissa	Castilla (Pu). One reg. in Armero	> 1000		Z20	(co FMNH 36058)
626	*Euphonia xanthogaster	Cb Ib Fa Gu He Li Vi SAN	1300-2000	sf zc	A B Z20	(v; au; ca; co CZUTOR 713, MLS 2795)
627	*Chlorophonia cyanocephala	An Cb Fa He Ib Li Pl SAN	900-2250	fe rf sf	A B C Z6 Z10 Z20 Z47	(v; au; ca; co MHN-ICN 8592; ph ML82939221)
628	*Chlorophonia cyanea	Ib SAN Pl Cj LbViHe Fa Anz	1900-2400	sf	A Z6 Z48	(v; ca; co ANSP 154475; ph ML98663231)
629	*Chlorophonia pyrrhophrys	Ib Li Si	2100-2500	sf p	B Z6	(v; au-XC424643; co ANSP154477)
	Rhodinocichlidae
630	*Rhodinocichla rosea	Ib Ic Fa Li Me	1300-1700	sf sgm	A Z23	(v; au ML90030241; ca; co CZUTOR 0901; ph ML115255921)
	Passerellidae
631	*Chlorospingus parvirostris	Cha Rb	1800	sf	A Z9	(co CZUTOR 0976)
632	*Chlorospingus flavigularis	Ib SAN	1800-2200	fe sf		(v)
633	*Chlorospingus canigularis	Am Fa Ib Si	1800-2200	fe sf	A B Z10	(v)
634	*Chlorospingus flavopectus	Cb Cj Fa He Ib Li Pl Vi	1800-2500	pf sf p	A B C J Z5 Z48	(v; ca; co CZUT 0077; ph ML123911991)
635	*Ammodramus humeralis	A-G Al Cha Es Fa Ho Ib Ma Sl Ve SAN	300-900	sgm dfv oa	A B C O Z10 Z20 Z47	(v; au ML97062071; ca co AMHN 112760; ph ML58318971)
636	*Arremonops conirostris	A-G Am At Cha Cm Cu Do Es Gy Fa Fr Ho Ib Ic Ma Me Or Rb Ve	450-2000	sf us dfv cga	A B C E L Ñ Z7 Z16 Z20 Z23 Z25 Z29 Z47 Z51	(v; au XC424612; CZUTOR co 0755; ph ML123885151)
637	*Arremon atricapillus	Ve Ib Li Mu	550-1600	pf sf sgm	A	(v; au ML58324001; ph ML123812121)
638	*Arremon assimilis	An Cb Cu Ho Ib Li Pl Rc Si Vi	2250-3500	b sf sgm	A B C E Z20 Z49	(v; au; ca; co SIB 179560, CZUTOR 529; ph)
639	*Arremon aurantiirostris	A-G Cha Cu Do Es Gu Fa Fr Ho Ib Ic Le Ma Pr Rb Sl Ve Vi	380-1300	pf fe sf us	A B C D E Ñ Z11 Z23 Z25 Z47 Z48 Z51	(v; au XC424478; ca; co MLS 7622, CZUTOR 271; ph ML123885181)
640	*Arremon brunneinucha	An Cb Cj Ib Li Mu Pl Si Vi SAN	1550-2800	pf sf sgm	A B E Z6 Z20 Z48	(v; au ML97316171; co CZUTOR 0466; ph ML97065891)
641	*Zonotrichia capensis	An At Cb Cj Ca Cu Do Fa He Ib Li Me Mu Pl Pr Si Rb Rc Vh Vi SAN	1000-3000	fe ppt sf p sppt oa ua	A B C F I L Q Z6 Z11 Z29 Z48 Z49 Z51	(v; au XC424588; ca; co SIB 126285, CZUTOR 34; ph ML123902591) WD
642	*Atlapetes albinucha	An Cb Cj Fa Ib Li Mu Pl Ve Vi SAN	1750-2500	fe sf	A B C E Q Z10 Z48	(v; au XC376474; co CZUTOR 0562; ph ML71012331)
643	*Atlapetes flaviceps	An Cb Fa He Ib Li Pl Rc Si SAN	1550-2400	pf sf sgm p	A B C R Z6 Z48	(v; au XC424583; ca; co CZUTOR 053; ph ML79639381) E EN
644	*Atlapetes fuscoolivaceus	Pl SAN Rc Alp	1600-2000	fe sf	Q R Z2	(v; au ML99154431; ph ML97066601)
645	*Atlapetes schistaceus	An Cj Do Fa He Ib Mu Pl Rc Vi	1700-3600	pf gf sf p	A B E F Z10 Z11 Z23 Z48 Z49	(v; au; co SIB 126540, CZUTOR 494; ph ML115212561)
646	*Atlapetes pallidinucha	An Cj Do Ib Mu Pl Rc Si	2200-3600	b sf	A B C F Z11 Z48 Z49	(v; co SIB 126694, CZUTOR 743; ph ML87226421)
647	*Atlapetes latinuchus	Ib Mu	1800	pf	A	(v)
	Icteridae
648	*Sturnella magna	An Cb He Mu Si Vi	1600-2800	p	A E P	(v, au; ph ML83539091)
649	*Leistes militaris	A-G Cm Es Fa Ib Me Pr Vi	280-1000	p rfa	A B Z6 Z10 Z16 Z47	(v; au; co MLS 8730, MHN-ICN 8214; ph ML111645961)
650	*Amblyrhampus holosericeus	Cj Ib	1800-3500	sf p	B C Z6 Z11 Z20 Z49	(v; co ANSP 154725)
651	*Psarocolius angustifrons	At Ib Ho Pl Vi SAN	2440	fe sf	B L Z23 Z25	(v; au; co MHN-ICN 10558; ph-ML97064061)
652	*Psarocolius wagleri	At Rb Sa	750	sf sscm	A	(v)
653	*Psarocolius decumanus	At Cu Ho Ib Li Me Pl Pr Rb Vi SAN	430-1200	sf	A C E L Z20 Z25 Z51	(v; au XC424590; co ph ML123882261)
654	*Cacicus uropygialis	Do Pl Rc	1600-2000	sf	A I Q	(v; au ML99154311)
655	*Cacicus cela	Es Ib Pr Vi Vh SAN	500-1300	dfv	A B E G Z20 A47	(v; co MLS 3115; ph ) EL
656	*Cacicus chrysonotus	Cj Ib Pr Rc Vi	1800-3300	b sf ppt sppt	A B E Z6 Z20 Z49	(v; au ML28985441; AMHN 113190; ph ML78850951 v)
657	*Icterus icterus	Ib	1200	sf	Z53	(v; ph ML20580021) M
658	*Icterus mesomelas	A-G Cha Li Pr SAN	350-430	sf p	A E	(v; ph) A photographic record at the border with caldas in Manzanares (ML 98958131)
659	*Icterus auricapillus	At Cm Es Fa Fr Gi Ho Ib Li Me Pl Rb SAN	1000-1300	sf ocga	B C I O Ñ Z10 Z16 Z23 Z51	(v; au; ca; co CZUTOR 0243 ph)
660	*Icterus chrysater	A-G An At Cb Ch Cu Do Fa Ho Ib Li Pl Pr Rb Vi SAN	350-2500	fe sf zc ocga	A B C E I L Z6 Z8 Z11 Z16 Z25 Z51	(v; au; ca; co CZUTOR 0646)
661	*Icterus galbula	Fa Ib Li Pie SAN	560	sf	A	(v; ph ML 123872681, ML 183462121) M
662	*Icterus nigrogularis	A-G Al Es Ib Me Na Li Pl Pr Pu Sl	540-1450	sf dfv rf	A B E I Z23	(v; au; ca; co CZUTOR 0204; ph ML104430081)
663	*Molothrus oryzivorus	Ho Ib Pie Rv Ve SAN	270-1800-200	rf	A B Z6 Z26 Z52	(v; co ANSP 154724; ph ML108866981)
664	*Molothrus bonariensis	A-G At Cb Fa Gu He Ib Pl Sl Ve	350-2400	fe sgm dfv oa rfa ocga ua	A B L Z20 Z47	(v; co MHN-ICN 10348; ph ML107832711)
665	*Quiscalus lugubris	Ib Le Ho Es Ma Fa Sl Fr Mu Ic Na	300-3000	fe sf oa zc ocga ua	A	(v; au; ph ML123872441)
666	*Quiscalus mexicanus	A-G Ib Gu	300-400	fe sf oa zc ocga	A	(v; au; ph ML54189111)
667	*Hypopyrrhus pyrohypogaster	At Ib SAN	1900-3500	sf zc	B C L Z20 Z23 Z25	(v; co MHN-ICN 12414, ph ML 231125651) E EN
668	Gymnomystax mexicanus	Ib Me	2400	fe	B Z41	(v) F. A group of 3 ind. seen in Girardot. Stiles registered some individuals in Melgar as a result of escapes in captivity
669	*Chrysomus icterocephalus	A-G Am Al Cm Co Fa Gu Ib Li Me Pr Sa Sl Ve Vi	280-2000	rf dfm rfa	A B D E Z10 Z16 Z23 Z47	(v; au XC386427; ca; co MLS 6393, CZUTOR 790; ph ML104430071)
	Parulidae
670	*Parkesia noveboracensis	Cha Es Fr Ho Ib Sl	630-1500	rf dfv	A B C Ñ Z20 Z47	(v; ca; co CZUTOR 0814; ph) M
671	*Vermivora chrysoptera	Cj Ib	1800-2000	sf	A C Z48	(v; ca; ph) NT M
672	*Mniotilta varia	An Cj Fr Ho Ib Si	750-2400	fe sf zc	A B C Z47	(v; co CZUTOR 869 ph ML123891411) M
673	*Protonataria citrea	Am Cb Ib	1300-1550	sf	A B	(v; co CZUTOR 0829) M
674	*Leiothlypis peregrina	An Fa Ib SAN	1100-2450	sf sgm	A B	(v; ph) M
675	*Oporornis agilis	Am Ib	500-1000	sf	A Z9	(v; ca; co CZUTOR 0826; ph) M
676	*Geothlypis aequinoctialis	Ib Gy Na	300- 1000	rf p dfv	O	(ca; ph) Old collection record at the border with the department of Huila, near the municipality of Natagaima (MVZ 120643)
677	*Geothlypis philadelphia	Fa Fr Ib Ic Ho Me Pl	1000-2600	sf zc ocga	B C I Ñ Z11 Z16 Z47 Z48	(co MLS 7991, CZUTOR 658; ph) M
678	*Setophaga ruticilla	Es Fa Ho Ib Le	900-1500	fe sf rf	A B C Z10 Z20 Z48	(v; ca; co AMHN 122634; ph ML105057001) M
679	*Setophaga cerulea	Fa Ib Ho Li	900-1850	fe sf zc	A B Z10 Z20 Z48	(v; ca; ph ML78622221) M VU
680	*Setophaga pitiayumi	An Cj Fa Fr Ib Li Pl Vi SAN	1400-2500	sf zc ocga	A B C E Z10 Z48	(v; au; co CZUTOR 0910; ph ML123402031)
681	*Setophaga castanea	Fa Ho Ib Ma	500-1200	dfv	A B Z23	(v; co ICN 5504; ph ML123876761) M
682	*Setophaga fusca	An Cb Cj Cha Cu Fa Ib Ic Li Mu Pl Si Vi SAN	1100-2800	b fe ppt sf zc ocga	A B C D E Z6 Z10 Z23 Z48	(v; ca; co CZUT 0176; ph ML75625721) M
683	*Setophaga petechia	Cu Gy Fa Ho Ib Ma Sl SAN	540-2500	rf sf dfv	A B C E Z10 Z11 Z23 Z47	(ca; co CZUTOR 0651; ph ML120505951) M
684	*Setophaga pensylvanica	A-G Fa Ib	350-840	dfv	A B Z34	(v) M
685	*Setophaga striata	Fa Ib Me Sl	500-1000	fe sf	A B Z10 Z16 Z48	(v; ca; co MLS 8148; ph) M
686	*Myiothlypis luteoviridis	AG Cj Ib Mu Rc	1700-3500	fe sppt	A B F Z6 Z11 Z20	(v; ca; co MLS 8148; ph ML28985161)
687	*Myiothlypis nigrocristata	Cj Ib Rc Si	1750-3500	pf fe sf rf	A B C E F Z6 Z11 Z20 Z48 Z49	(v; au ML97306301; co SIB 126932, CZUT OR1292; ph ML30789631)
688	*Myiothlypis fulvicauda	A-G Cha Co Cu Gy Do Es Fa Ib Ic Le Ma Me Pl Pr Rb Sl Ve Vi SAN	350-1850	fe gf rf sf sgm	A B C D E I Z8 Z16 Z23 Z48 Z51	(v; au XC386649; co MLS 6191, CZUTOR 162; ph ML78852941) WD
689	*Myiothlypis cinereicollis	Ic	1800	sf	Z9	(ca; co CZUTOR 0889)
690	*Myiothlypis coronata	An Cj Fa Ib Li Mu Pl Si Vi SAN	1750-3500	pf sf fe	A B E I Z6 Z10 Z11 Z48	(v; au XC96367; ca; co SIB 6699, CZUTOR 517; ph ML118162511)
691	*Basileuterus delattrii	A-G Al Cha Cu Gy Do Es Fa Ho Ib Ic Le Me Mu Pl Pr Rb Sl Ve Vi SAN	350-1600	rf sf dfm sgm dfv	A B C E I Z6 Z16 Z47 Z48 Z51	(v; au XC424472; ca; co MLS 6167, CZUTOR 066; ph ML123877111) WD
692	*Basileuterus tristriatus	Ib Li Pl Si Rb SAN	1900-2500	pf sf p	A B Z48	(v; au; co CZUTOR 0631; ph)
693	*Cardellina canadensis	Cb Cj Cha Cu Es Fa Ib Ic Me Si Vi SAN	500-2500	b sf p zc ocga	A B C D E Z6 Z16 Z48	(v; ca; co MLS 7965, CZUTOR 754; ph ML49802591) M
694	*Myioborus miniatus	An Cb Cj Cu Do Fa He Ib Li Mu Pl Pr Rb Si Vh Vi SAN	1500-2500	b sf p ocga	A B E Z6 Z10 Z20 Z48 Z51	(v; au XC423751, ML98601881; ca; co AMHN 112678, CZUTOR 381; ph ML98938771)
695	*Myioborus ornatus	An Cj He Ib Mu Pl Rc Si Vi SAN	1800-3500	b fe ppt sf zc ocga	A B E F J Z6 Z11 Z20 Z48 Z49	(v; au ML25994911; co SIB 126818, CZUTOR 698; ph ML115221341) CE
	Mitrospingidae
696	*Mitrospingus cassinii	Ib Fa Ma Fr	900-1700	sf	A B	(v; ph ML 151085161)
	Cardinalidae
697	*Piranga flava	Fa Ib Li Pl	1000-1800	sf ocga	A B Z10	(v; co CZUTOR 0150; ph ML57899841)
698	*Piranga rubra	A-G An Cj Cm Cu Fa Gu Ho Ib Ic Le Me Rb Vi SAN	540-2600	pf fe gf sf dfv zc ocga	A B C E N Z20 Z25 Z47 Z48 Z51	(v; au; ca; co MPUJ 803, CZUTOR 338; ph ML24063011) M
699	*Piranga olivacea	Fa Ib SAN Pl A-G Al Cj Pie Ve	900-1200	rf sf	A B Z10	(v; ph ML26004701) M
700	*Piranga rubriceps	Ib Mu Rc Sl SAN	2000-2800	p sf	A B Z6 Z23	(v; co MHN-ICN 26877)
701	*Piranga leucoptera	Fa Ib Rc	2400	p bf	A Z6 Z10	(co ANSP 154568; ph ML97066551)
702	*Driophlox gutturalis	Fa Ho	800-1000	sf	A C Z20	(v; co MPUJ 787; au ML123804151) E NT
703	*Driophlox cristata	Cha Fa Ib Li SAN Fr Pal Pl Rb	1350-1700	fe sf	A B Z10 Z40 Z51	(v; au XC420538; co CZUTOR 1449; ph ML123927431) E
704	*Pheucticus ludovicianus	At Cu Fa Ib Pl Vi	1700-2400	fe sf sgm	A B L Z20 Z29 Z47 Z48	(v; ca; co MHN-ICN 2831, CZUTOR 895; ph ML25603971) M
705	*Cyanoloxia cyanoides	An Ib Fa Ho Rb Ve	350-860	sf wf	A Z10 Z20 Z51	(ca; co CZUTOR 858, AMHN 95107, ph)
706	*Spiza americana	A-G Es Ib	500-1000	p dfv	A M Z20	(v; co MHN-ICN 7928; ph ML93079531) M
	Thraupidae
707	*Sericossypha albocristata	An Fa Ib Li SAN	1800-2800	pf sf p	A B Z10 Z11	(v; au; ph ML115221181)
708	*Catamblyrhynchus diadema	Cj Ib	2400-3000	pf fe sf	B C F Z6	(v; ca; co ANSP 154329, MHN-ICN 26192; ph ML75396161)
709	*Chlorophanes spiza	Ib Fa Fr Ho Pl SAN	400-1600	fe wf sf	A C Ñ Z20 Z48	(co CZUTOR 0779; ph ML98660361)
710	Heterospingus xanthopygius	Cu	< 1200	mf	Z20	(co MLS 7059)
711	*Hemithraupis guira	Cu Fa Fr Ib Ho Ve SAN	1000-1400	fe sf	B C Ñ Z16	(v; co MLS 783; ph ML26346071)
712	*Hemithraupis flavicollis	Ib Fa Fr Le Ma	900-1850	sf	A B Ñ	(v; ph ML105244441)
713	*Conirostrum leucogenys	Cm Es Fa Gu Ho Ib Na Pie	440-1000	rf sf dfv	A B C Z16 Z20	(v; co MHN-ICN 3280; ph ML123930841)
714	*Conirostrum sitticolor	An Cj Ib Mu Si	2400-3500	sf ppt	A B C Z11 Z49	(v; ca; co SIB 128819)
715	*Conirostrum albifrons	An Ib Le Si	2500-3000	sf p	A B C Z6 Z11 Z20	(v; co CZUTOR 062; ph ML22275721)
716	*Sicalis citrina	Ib Mu	1200- 2200	dfv	A S	(ph ML58021011)
717	*Sicalis flaveola	A-G Am Cb Cj Co Cu Do Fa Gu He Ho Ib Le Li Ma Me Pl Pr Pu Rb Rc Sl Ve Vh Vi SAN	280-2400	fe dfm sgm p dfv oa ua	A B E I Q Z11 Z20 Z25 Z47 Z48 Z51	(v; au XC424729; ca; co MPUJ 502, CZUTOR 007; ph ML107735511) WD
718	*Sicalis luteola	A-G Es Gu Ib Sl Vi	340-1000	dfm sgm	A C Z20 Z47	(v; au; co MHN-ICN 13879; ph)
719	* Geospizopsis unicolor	A-G An Cj Ib Mu Si	3500-4000	ppt oa	A B F Z6 Z11 Z35	(v; ca; co; SIB A6723; ph ML123900801)
720	*Catamenia analis	Ib Mu	3500	ppt	A B	(v; co; ph ML106430791)
721	*Catamenia inornata	An Ib Mu Si Rc	3500-4000	ppt	A B Z6 Z11 Z20 Z35 Z49	(v; au XC96315; co CZUTOR 0227; ph ML123902801)
722	*Catamenia homochroa	An Cj Ib Mu	3500-4000	ppt	A B F	(v; co MHN-ICN 26207; ph ML123903561)
723	*Diglossa lafresnayii	Cj Ib Mu Si	2800-3500	ppt	A B C F Z11 Z23 Z49	(v; ca; co CZUTOR 052; ph ML51941521)
724	*Diglossa humeralis	An Cj Fr Ib Mu Si Rc SAN	3000-3500	pf ppt	A B C F Ñ Z49	(v; au ML98941201; co ANSP 154161; CZUTOR 502 ph)
725	Diglossa brunneiventris	Mu	3400	pa	A	(v; ph ML 64388201)
726	*Diglossa albilatera	An Cj Fa Ib Mu Rc Si SAN	2000-3000	pf sf ppt	A B F Z23 Z49	(v; ca; co CZUT 0154; ph ML98497561)
727	*Diglossa sittoides	Cj Fa Fr Ib Li Mu	1700-3000	sf p ocga	A B C Ñ Z6 Z10 Z48 Z49	(v; ca; co CZUTOR 0997; ph ML103292721)
728	*Diglossa caerulescens	Cj Ib Ho SAN	1800-2800	pf sf	A B C Z6	(v; ca; co CZUTOR 0230; ph ML22279771)
729	*Diglossa cyanea	An Cj Fa He Ib Mu Si Rc SAN	1850-2600	pf fe sf ocga	A B E F Z6 Z10 Z11 Z48 Z49	(v; au; ML97307011; co CZUTOR 046; ph ML120522391)
730	*Haplospiza rustica	Fa Ib Pl Rc	2500-3500	pf ppt	A B Z10 Z49	(v; ca; ph)
731	*Volatinia jacarina	A-G Cha Cm Co Cu Do Es Fa Gu Ho Ib Le Ma Me Pr Rb Sl Ve Vi SAN	280-2400	sf dfm sgm p rfa	A B C E Z7 Z11 Z16 Z20 Z47 Z51	(v; au XC424492; ca; co MLS 8726, CZUTOR 264; ph ML123824971) WD
732	*Creurgops verticalis	Cj Fa Ib Li Mu Si SAN	2250-2800	fe rf sf	A B C Z10 Z20	(v; ca; co; ph ML 233651461)
733	*Loriotus luctuosus	A-G Cu Do Es Fa Fr Gu Gy Ho Ib Le Ma Me Pr Rb Vi	350-1300	fe sf dfv ua	A B C E Z20 Z47 Z51	(v; ca; co MLS 7050, CZUTOR 127; ph ML24063521)
734	*Tachyphonus delatrii	Ma Fa Ho	900	sf	A Z20	(v; co AMHN 95050; ph https://www.inaturalist.org/photos/40933554)
735	*Tachyphonus rufus	A-G At Cb Cu Do Fa He Ib Ma Pl Pr Rb Vi SAN	350-1700	rf sf p cga	A B D E L Z6 Z10 Z20 Z47 Z51	(v; co MHN-ICN 1863, CZUTOR 304; ph ML123932981)
736	*Eucometis penicillata	A-G Cha Cu Es Ib Ic Fa Gy Ho Le Ma Pl Sl Rb Ve Vi SAN	300-1700	fe sf dfv us ua	A B C E Z16 Z23 Z47 Z48 Z51	(v; au XC424603, ML82132; ca; co MLS 7066, CZUTOR 244; ph ML123829541)
737	*Coryphospingus pileatus	A-G Al Co Cy Es Fa Ib Ic Le Sl Ve	350-900	dfv	A B Z10 Z16 Z20	(v; ca; co MLS 7495, CZUTOR 50; ph ML123187281)
738	*Ramphocelus dimidiatus	A-G Al Am At Cb Cha Cm Cu Do Es Fa He Ho Gu Gy Ib Ic Le Ma Me Mu Pr Pl Pu Rb Sl Ve Vi SAN	300-2400	fe sf g rf dfv cga ua	A B C D E I L Z7 Z11 Z16 Z20 Z47 Z48 Z51	(v; au XC424701; co MLS 6956, CZUTOR 25; ca ph ML112143231) WD
739	*Ramphocelus flammigerus	At Cb Fa Fr Ho Ib Li Pl Vi SAN	1300-1600	sf ocga	A B C L Z6 Z20 Z25 Z47	(v; ca; ph ML84503201; co ANSP 154506) CE
740	*Cyanerpes caeruleus	Ho	1400	wf	C G Z35	(v, co)
741	*Tersina viridis	At Ib Fa Fr Ho Ma Pl Pr SAN	390 2100	sf	A B C E L Z16 Z20 Z29 Z47	(v; co MLS 6436; ph)
742	*Dacnis lineata	A.G Cha Cm Cu Do Ib Fa Le Ma Me Pl Pr Pu Rb SAN	380-1700	sf sgm dfv ocga	A B C D E Z16 Z23 Z47 Z51	(v; au XC424403; co MLS 5929, CZUTOR 99; ph ML99185961)
743	*Dacnis hartlaubi	Vh	1300	pf	A	(v)
744	*Dacnis cayana	A-G Cm Do Fa Gu Ib Le Ma Me Pr SAN	380-1300	sf dfv ocga	A B C E Z6 Z16 Z23 Z47	(v; ca; co MLS 597, CZUTOR 0667; ph ML123898291)
745	*Sporophila minuta	A-G Cha Cm Cu Es Fa Ho Ib Le Ma Pr Rb Ve Vi	350-1500	sf sgm p dfv rfa	A B C E Z7 Z16 Z20 Z25 Z47 Z51	(v; au; co MLS 7377, CZUTOR 407; ph ML123826651)
746	*Sporophila funerea	Cy Fa Ib Ic Ma	500-1200	p	A Z20 Z23 Z47	(v; co CZUT OR 1043; ph ML121462621) ICN
747	*Sporophila angolensis	A-G Ib Ma Me Pl Pr	350-1000	sf sgm p	A B E J I Z15	(v; au; ca; co CZUTOR 0933; ph ML82117)
748	*Sporophila crassirostris	A-G Ib Ho Le Me Ma Ve Vi	390-1100	sf p rfa	A B E	(v; co MPUJ 509, CZUTOR 708; ph ML55266751)
749	*Sporophila intermedia	A-G Al Cha Es Ho Me Ib Ic Ve Vi SAN	350-1300	sf p	A B D Z10 Z16 Z20 Z47	(v; co MLS 7302; ph ML98989561)
750	*Sporophila luctuosa	Cb Es Ib Vi	1500-2500	sf ocga	B E Z6 Z20	(v; co MLS 7327, CZUTOR 639; ph ML99156451)
751	*Sporophila nigricollis	A-G At Cb Cm Cu Do Es Fa He Ho Ib Le Li Ma Me Pu Pr Rb Sa Sl Ve Vi SAN	350-2000	dfm sgm p dfv rfa ua	A C E Z6 Z20 Z47 Z48 Z51	(v; au XC424592; ca; co CZUTOR 0153; ph ML120513811)
752	*Sporophila schistacea	Cu Do Es Fa Ho Ib Ic Pl Pr Rb Ve Vi SAN	530-1700	sf dfv p	A B C E I Q Z10 Z51	(v; au XC424593; ca; co MPUJ 770, CZUTOR 431; ph)
753	*Sporophila plumbea	Ib Me	380-1000	sgm	A Z20 Z23	(v; co MHN-ICN 8384)
754	*Saltator maximus	A-G Cb Cm Co Cu Do Es Fa Ho Ib Le Li Ma Me Pr Rb Vi SAN	350-1500	fe sf dfv	A B E Z20 Z47 Z51	(v; au XC423701; ca; co MPUJ 767, CZUTOR 139; ph ML104593371)
755	*Saltator atripennis	Cu Cs Fr He Ib Li Mu Rc Vh SAN	1700-2400	sf sgm ocga	A B E Ñ Z6 Z20 Z48	(v; ca; au ML98604791; co CZUTOR 0714; ph ML72672701)
756	*Saltator olivascens	A-G Fa Ho Ib Le Li Ma Rb Ve SAN	300-1400	fe sf dfv	A B Z47 Z51	(v; au XC423696; co CZUTOR 0458; ph ML79096071)
757	*Saltator striatipectus	A-G Am Cb Cha Co Cu Do Es Fa Gy Ho Ib Ic Le Li Ma Pl Pr Rb Sl Ve SAN	300-2400	fe sf g dfm sgm dfv cga ocga ua	A B C E Z16 Z20 Z47 Z48 Z51	(v; au XC424605; co MLS 7223, CZUTOR 17; ph ML72672601) WD
758	*Saltator cinctus	An Ib Rc Mu	2400-2800	b fe sf	A B Z26	(v; au ML97304231; ph ML112810901) NT
759	Saltator grossus	Ib Ho	400- 750	wf sf	A C G Z20	(co AMHN 95117) Pitylus according to Hilty
760	*Emberizoides herbicola	Ib SAN	800	dfv	A	(v; ph ML36345521)
761	*Pseudospingus verticalis	An Cj Ib Mu Rc Si	2500-3600	pf sf ppt	A B C F Z49	(v; au; co CZUTOR 0507)
762	*Cnemoscopus rubrirostris	An Ib Pie	2500-3000	pf sf	A B Z6 Z20	(v; au ML28985231; co ANSP 154499; ph ML35761591)
763	*Kleinothraupis atropileus	Cj Ib Me Mu Rc	2500-3500	sf	A B Z6 Z11 Z49	(v; co CZUTOR 0078; ca; ph ML86905801)
764	*Sphenopsis frontalis	Cj Fa Ib Li Rc	2250-2500	fe sf p	A B C Z6 Z10 Z23 Z49	(v; ca; co CZUTOR 0078; ph ML78851321)
765	*Sphenopsis melanotis	Fa Ib SAN Cj He Lib Rc Si SAN Vi	2400	fe b sf	B Z6 Z20	(v; co CZUTOR 1343; ph ML22279441)
766	*Thlypopsis superciliaris	An Cb Cj Cu Ib Mu Rc Si Vi	1900-3400	sf sgm p	A B C E F Z11 Z49	(v; ca; co CZUTOR 134; ph ML30789701)
767	*Urothraupis stolzmanni	An Cj Ib Mu Si	3000-3600	ppt	A B C Z52	(v; ph ML115351201) CE
768	*Coereba flaveola	A-G Al CA Cb Cha Co Cu Es Fa Ho Ib Ic Le Li Ma Pl Pr Rb Ve Vi SAN	280-2400	fe sf sgm dfv ocga ua	A B C E Z11 Z20 Z47 Z48 Z51	(v; au XC420337; ca; co CZUTOR 0007; ph ML99158481) WD
769	*Tiaris olivaceus	A-G An Cb Cha Cu Do Fa Ho Ib Le Li Pl Rb Vi SAN	900-2100	sf p	A B C E Z20 Z47 Z48 Z51	(v; au XC424595; ca; co CZUTOR 1080; ph ML72672731)
770	*Asemospiza obscura	Do Gu Ho Ib Ic Le Pl Pr Rb	380-1400	sf p dfv	A B E Z23 Z51	(v; ca; co SIB 32349, CZUTOR 376; ph ML123929121)
771	*Melanospiza bicolor	A-G Cb Cha Cm Co Cu Do Es Gu Ho Ib Fa Le Li Ma Na Pl Pr Rb Ve Vi SAN	300-1400	sf p ua	A B C E Z11 Z16 Z20 Z25 Z47 Z48 Z51	(v; au XC424872; ca; co MLS 7283, CZUTOR 164; ph ML58280511) WD
772	*Chlorochrysa nitidissima	Ib	1500 - 2200	sf ocga	Z59	(v; ph ML 309203161; Au ML 278463171)
773	*Schistochlamys melanopis	Cj Cm Cs Do Es Fa Ib Ma Me Sl Vi	800- 2000	ocga	A B E G Z16	(v; co MLS 7788, MHN-ICN 2256; ph ML72672311)
774	*Iridosornis rufivertex	Cj Ib Mu Rc	3000-4000	ppt sppt	A B F Z20 Z49	(v; ca; co CZUTOR 051; ph ML115212771)
775	*Pipraeidea melanonota	Fa Ib Li Pl Vi SAN	1700-2500	fe rf sf	A B E Z6 Z48	(v; au XC425943; ca; co CZUTOR 0012; ph ML98969251)
776	*Dubusia taeniata	Cj Ib Mu	2400-2600	sf p	A B Z6 Z49	(v; co ANSP 154566; ph ML78999011)
777	*Anisognathus lacrymosus	An Cj He Ib Ic Mu Pl Rc	2200-3600	pf sf p	A B F Z11 Z23 Z49	(v; au; co SIB 126378, CZUTOR 0497; ph ML23812291)
778	*Anisognathus igniventris	An Cj Ib Mu Pl Rc SAN	2400-3600	pf sf	A B F Z49	(au XC96370, ML 97306911; co SIB 126312; ph ML58239201)
779	*Anisognathus somptuosus	An Cj Cu Fa Ib Li Si Vh SAN	1800-2400	pf sf p	A B C F Z6 Z10 Z16 Z23 Z48	(v; au ML99165821; ca; co CZUTOR 0643; ph ML111847321)
780	*Buthraupis montana	Cb Cj He Ib Mu Rc Si Vh Vi SAN	2400-3500	pf sf p ppt	A B C F Z6 Z49	(v; au; ca; co CZUT OR1262; ph ML104874401)
781	*Tephrophilus wetmorei	Cj Ib	3200	ppt	A B F Z55	(v; ph https://www.inaturalist.org/photos/64883347) VU
782	*Sporathraupis cyanocephala	An Cj Ib Fa Li Mu Rc Si SAN	1600-2800	sf ocga ua	A B Z6 Z11 Z16 Z20 Z48	(v; co MLS 6867, CZUTOR 82; ca; ph ML86906821)
783	*Chlorornis riefferii	Cb Fa He Ib Mu Pl Rc SAN	2400-2800	sf p	A B Z6 Z10 Z49	(v; au; co ANSP 154571; ph ML22276061)
784	*Cnemathraupis eximia	Cj Ib Mu Pl Rc Si	3000-3400	ppt sppt b	A B C F Z11 Z49	(v; co SIB 165714, CZUT OR1277; ph)
785	*Chalcothraupis ruficervix	At Ib Li SAN	2200-2600	fe sf	A B Z Z6	(v; co CZUTOR 1082; ph ML79639281)
786	*Stilpnia heinei	Fa Ib Li Si Vi SAN	1750-2400	sf ocga	A B E Z10 Z48	(v; ca; co CZUTOR 0563; ph ML86961901)
787	*Stilpnia vitriolina	A-G An Cb Cha Cm Cu Do Fa Fr Ib Ic Ho Le Li Mu Pl Pr Rb Sl Ve Vi SAN	300-2200	fe sf dfm sgm dfv cga ocga ua	A B E Ñ Z6 Z16 Z20 Z25 Z47 Z48 Z51	(v; au; ca; co MLS 6668, CZUTOR 130; ph ML123826151) CE WD
788	*Stilpnia larvata	Fa Fr Ho Le Ma	360-1200	wf ocga	A C Ñ Z47	(co; ca; ph ML 176289291)
789	*Stilpnia cyanicollis	At Cu Cj Do Ib Fa Fr He Ho Le Li Ma Me Pl Pr Rb Vi SAN	300-2400	sf sgm dfv cga ocga ua	A B C I L Z5 Z16 Z20 Z25 Z47 Z48 Z51	(v; au XC424606; ca; co MLS 6612, CZUTOR 236; ph ML123825321) WD
790	*Tangara vassorii	An Cj Ib Mu Si Vh Vi SAN	1700-2800	sf p ocga	A B E Z6 Z11 Z20 Z48	(v; au; co CZUT 0048; ca; ph ML123812521)
791	*Tangara nigroviridis	CJ He Ib Fa Li Pl SAN	1800-2500	pf sf ocga	A B C I Z6 Z20 Z48	(v; co CZUTOR 110; ph ML98502581)
792	*Tangara labradorides	Cj Fa Ib Ic Li Mu SAN	2000-2400	sf	A B C Z6 Z10 Z16 Z25	(v; co MLS 6583, CZUTOR 109; ph ML91993621)
793	*Tangara inornata	Fa Fr Ho Ib Le Li Ma	860-1200	wf ocga	A Ñ Z Z47	(ca; co MPUJ 823; ph ML123826071)
794	*Tangara gyrola	A-G Cb Cu Do Fa Fr He Ho Ib Le Li Pl Rb Sl Vi SAN	500-2000	fe sf sgm dfv cga ocga ua	A B C E Ñ Z5 Z20 Z25 Z47 Z48 Z51	(v; au; co CZUTOR 021; ph ML123825391)WD
795	*Tangara xanthocephala	Cj Do Ib Fa He Li Pl Si SAN	1485-2500	sf p cga ocga	A B E I Z6 Z10 Z20 Z48	(v; ca; co CZUTOR 0295; ph ML120521791)
796	*Tangara parzudakii	Ib Li	1700-2400	fe sf	B	(v; ph ML35761761)
797	*Tangara arthus	An Cb Ib Fa He Li Mu Pl Vi SAN	1600-2800	p sf cga ocga	A B E I Z16 Z20 Z25 Z48	(v; ca; co MLS 6572, CZUTOR 574; ph ML120522071)
798	*Thraupis episcopus	A-G An Am At Cb Cm Co Cu Do Es Fa Gu He Ho Ib Le Li Ma Pl Pr Rb Si Sl Ve Vi SAN	250-2500	fe sf g dfv cga ocga ua	A B C E I L Z6 Z11 Z20 Z47 Z48 Z51	(v; au XC424378; ca; co MPUJ 816, CZUTOR 555; ph ML123826351) WD
799	*Thraupis palmarum	A-G At Cha Cm Co Cu Do He Ho Ib Fa Li Ma Me Pl Pr Rb Si Ve Vi SAN	350-2500	sf g dfv cga ocga ua	A B C E I L Z6 Z20 Z47 Z48 Z51	(v; ca; co 761 MPUJ, CZUTOR 284; ph ML123826361, ML26004341) WD
800	*Ixothraupis guttata	Ho Ic SAN Fa Fr He Ib Vi	1000-1800	fe wf	C Z16 Z20	(co MLS 6564; ph ML123799381)
